# Supplementary material for: Systems Analysis of the Liver Transcriptome in Adult Male Zebrafish Exposed to the Plasticizer (2-Ethylhexyl) Phthalate (DEHP)
Source: Sci Rep. 2018 Feb 1;8:2118. doi: 10.1038/s41598-018-20266-8 (PMC5794889; doi:10.1038/s41598-018-20266-8)
Supplement: Supplementary file 2 — Supplementary Dataset 2 [file 41598_2018_20266_MOESM2_ESM.xlsx]

## Sheet: Supplemental Table S5
	Name	Source
	HALLMARK_MTORC1_SIGNALING	M5924: Co-Expression Term - Genes up-regulated through activation of mTORC1 complex.
	Zebra EntrezGeneID	ProbeID	GeneSymbol	GeneName	Human .HS.EntrezGene.ID	1.HS.Associated.Gene.Name	Log2 ratio	FC
	436922	A_15_P105751	acly	ATP citrate lyase	47	ACLY	1.94	3.83706
	556762	A_15_P121467	add3a	adducin 3 (gamma) a	120	ADD3	-0.59	-1.50525
	556762	A_15_P116810	add3a	adducin 3 (gamma) a	120	ADD3	-1.05	-2.07053
	556762	A_15_P100911	add3a	adducin 3 (gamma) a	120	ADD3	-0.69	-1.61328
	406590	A_15_P105757	zgc:85790	zgc:85790	205	AK4	1.55	2.92817
	394138	A_15_P121022	asns	asparagine synthetase	440	ASNS	0.77	1.70527
	393940	A_15_P115272	atp2a2a	ATPase, Ca++ transporting, cardiac muscle, slow twitch 2a"	488	ATP2A2	0.89	1.85318
	568265	A_15_P116936	atp2a2b	ATPase, Ca++ transporting, cardiac muscle, slow twitch 2b"	488	ATP2A2	0.56	1.47427
	337412	A_15_P107570	bcat1	branched chain aminotransferase 1, cytosolic"	586	BCAT1	1.46	2.75108
	337412	A_15_P114342	bcat1	branched chain aminotransferase 1, cytosolic"	586	BCAT1	1.38	2.60268
	555328	A_15_P106520	zgc:171630	zgc:171630	871	SERPINH1	-0.34	-1.26576
	30449	A_15_P100880	hsp47	heat shock protein 47	871	SERPINH1	0.71	1.6358
	30449	A_15_P103774	hsp47	heat shock protein 47	871	SERPINH1	1.81	3.50642
	30449	A_15_P106877	hsp47	heat shock protein 47	871	SERPINH1	1.22	2.32947
	30449	A_15_P100253	hsp47	heat shock protein 47	871	SERPINH1	0.96	1.94531
	322455	A_15_P104168	cd9	CD9 antigen (p24)	928	CD9	-0.27	-1.20581
	406737	A_15_P104306	cd9l	CD9 antigen, like	928	CD9	0.49	1.40444
	322455	A_15_P100204	cd9	CD9 antigen (p24)	928	CD9	-0.64	-1.55833
	445818	A_15_P108626	cthl	cystathionase (cystathionine gamma-lyase), like	1491	CTH	0.63	1.54756
	322055	A_15_P114130	cth	cystathionase (cystathionine gamma-lyase)	1491	CTH	1.45	2.73208
	445818	A_15_P112409	cthl	cystathionase (cystathionine gamma-lyase), like"	1491	CTH	6.6	97.0059
	322055	A_15_P108476	cth	cystathionase (cystathionine gamma-lyase)	1491	CTH	1.55	2.92817
	414331	A_15_P106000	cyp51	cytochrome P450, family 51	1595	CYP51A1	0.92	1.89212
	406465	A_15_P107939	slc37a4	solute carrier family 37 (glucose-6-phosphate transporter), member 4	2542	SLC37A4	-1.52	-2.86791
	317743	A_15_P102428	gapdh	glyceraldehyde-3-phosphate dehydrogenase	2597	GAPDH	0.13	1.09429
	317743	A_15_P114515	gapdh	glyceraldehyde-3-phosphate dehydrogenase	2597	GAPDH	0.18	1.13288
	317743	A_15_P120646	gapdh	glyceraldehyde-3-phosphate dehydrogenase	2597	GAPDH	-0.67	-1.59107
	317743	A_15_P118517	gapdh	glyceraldehyde-3-phosphate dehydrogenase	2597	GAPDH	-0.32	-1.24833
	326857	A_15_P100082	gclc	glutamate-cysteine ligase, catalytic subunit	2729	GCLC	1.1	2.14355
	449769	A_15_P120882	glrx	glutaredoxin (thioltransferase)	2745	GLRX	3.96	15.5625
	246094	A_15_P108859	gpia	glucose phosphate isomerase a	2821	GPI	0.61	1.52626
	246094	A_15_P115362	gpia	glucose phosphate isomerase a	2821	GPI	-0.17	-1.12506
	246095	A_15_P115695	gpib	glucose phosphate isomerase b	2821	GPI	0.22	1.16473
	30654	A_15_P108723	gsk3b	glycogen synthase kinase 3 beta	2932	GSK3B	0.21	1.15669
	30654	A_15_P109638	gsk3b	glycogen synthase kinase 3 beta	2932	GSK3B	1.34	2.53151
	447857	A_15_P103529	zgc:92126	zgc:92126	2965	GTF2H1	-1.29	-2.44528
	394129	A_15_P106857	hmbsa	hydroxymethylbilane synthase a	3145	HMBS	1.23	2.34567
	394129	A_15_P100482	hmbsa	hydroxymethylbilane synthase a	3145	HMBS	1.61	3.05252
	394060	A_15_P102310	hmgcs1	3-hydroxy-3-methylglutaryl-Coenzyme A synthase 1 (soluble)	3157	HMGCS1	1.51	2.8481
	334086	A_15_P113537	hspa4	heat shock protein 4	3308	HSPA4	-0.14	-1.10191
	334086	A_15_P120854	hspa4	heat shock protein 4	3308	HSPA4	-0.23	-1.17283
	335865	A_15_P117596	hspa4l	heat shock protein 4, like"	3308	HSPA4	1.94	3.83706
	373085	A_15_P106319	hspa9	heat shock protein 9	3313	HSPA9	-0.06	-1.04247
	373085	A_15_P111664	hspa9	heat shock protein 9	3313	HSPA9	0.84	1.79005
	282676	A_15_P118622	hspd1	heat shock 60kD protein 1 (chaperonin)	3329	HSPD1	0.47	1.38511
	282676	A_15_P107421	hspd1	heat shock 60kD protein 1 (chaperonin)	3329	HSPD1	0.62	1.53688
	282676	A_15_P107323	hspd1	heat shock 60kD protein 1 (chaperonin)	3329	HSPD1	1	2
	100006589	A_15_P104458	idh1	isocitrate dehydrogenase 1 (NADP+), soluble	3417	IDH1	0.93	1.90528
	100006589	A_15_P110723	idh1	isocitrate dehydrogenase 1 (NADP+), soluble	3417	IDH1	2.08	4.22807
	100006589	A_15_P104022	idh1	isocitrate dehydrogenase 1 (NADP+), soluble	3417	IDH1	0.69	1.61328
	100006589	A_15_P121334	idh1	isocitrate dehydrogenase 1 (NADP+), soluble	3417	IDH1	1.18	2.26577
	100006589	A_15_P121313	idh1	isocitrate dehydrogenase 1 (NADP+), soluble	3417	IDH1	1.54	2.90795
	555178	A_15_P119631	ifrd1	interferon-related developmental regulator 1	3475	IFRD1	-1.33	-2.51403
	334189	A_15_P102953	insig1	insulin induced gene 1	3638	INSIG1	1.39	2.62079
	30496	A_15_P108856	ldha	lactate dehydrogenase A4	3939	LDHA	3.09	8.51496
	30496	A_15_P113715	ldha	lactate dehydrogenase A4	3939	LDHA	2.64	6.23332
	387529	A_15_P114058	ldlr	low density lipoprotein receptor	3949	LDLR	-2.04	-4.11246
	406575	A_15_P119579	lta4h	leukotriene A4 hydrolase	4048	LTA4H	0.84	1.79005
	337598	A_15_P101061	mcm4	MCM4 minichromosome maintenance deficient 4, mitotin (S. cerevisiae)	4173	MCM4	-0.58	-1.49485
	337598	A_15_P103444	mcm4	MCM4 minichromosome maintenance deficient 4, mitotin (S. cerevisiae)	4173	MCM4	-0.66	-1.58008
	768196	A_15_P107967	me1	malic enzyme 1, NADP(+)-dependent, cytosolic	4199	ME1	5.23	37.5307
	768196	A_15_P102657	me1	malic enzyme 1, NADP(+)-dependent, cytosolic	4199	ME1	6.01	64.4452
	562651	A_15_P114917	LOC562651	similar to N-myristoyltransferase 1	4836	NMT1	-0.42	-1.33793
	323956	A_15_P113532	nmt1a	N-myristoyltransferase 1a	4836	NMT1	0.43	1.34723
	323956	A_15_P107958	nmt1a	N-myristoyltransferase 1a	4836	NMT1	1.52	2.86791
	323956	A_15_P105914	nmt1a	N-myristoyltransferase 1a	4836	NMT1	0.13	1.09429
	100003675	A_15_P120689	p4ha1	procollagen-proline, 2-oxoglutarate 4-dioxygenase (proline 4-hydroxylase), alpha polypeptide I"	5033	P4HA1	0.71	1.6358
	562774	A_15_P106283	si:ch211-146f4.5	si:ch211-146f4.5	5033	P4HA1	0.4	1.31951
	406696	A_15_P116144	pgk1	phosphoglycerate kinase 1	5230	PGK1	0.62	1.53688
	406696	A_15_P111940	pgk1	phosphoglycerate kinase 1	5230	PGK1	0.61	1.52626
	280649	A_15_P119355	plk1	polo-like kinase 1 (Drosophila)	5347	PLK1	-1.27	-2.41162
	100036767	A_15_P104207	plod2	procollagen-lysine, 2-oxoglutarate 5-dioxygenase 2	5352	PLOD2	0.74	1.67018
	550531	A_15_P121078	ppa1	pyrophosphatase (inorganic) 1	5464	PPA1	1.26	2.39496
	393706	A_15_P110192	pp	pyrophosphatase (inorganic)	5464	PPA1	0.27	1.20581
	30387	A_15_P120139	psmb5	proteasome (prosome, macropain) subunit, beta type, 5	5693	PSMB5	0.17	1.12506
	30387	A_15_P102063	psmb5	proteasome (prosome, macropain) subunit, beta type, 5	5693	PSMB5	0.66	1.58008
	326884	A_15_P110002	psmc4	proteasome (prosome, macropain) 26S subunit, ATPase, 4"	5704	PSMC4	0.81	1.75321
	321585	A_15_P114650	psmc6	proteasome (prosome, macropain) 26S subunit, ATPase, 6	5706	PSMC6	0.03	1.02101
	321585	A_15_P106273	psmc6	proteasome (prosome, macropain) 26S subunit, ATPase, 6	5706	PSMC6	0.67	1.59107
	321585	A_15_P117091	psmc6	proteasome (prosome, macropain) 26S subunit, ATPase, 6	5706	PSMC6	0.61	1.52626
	327491	A_15_P103944	rpa1	replication protein A1	6117	RPA1	-0.69	-1.61328
	327491	A_15_P110325	rpa1	replication protein A1	6117	RPA1	-0.6	-1.51572
	327491	A_15_P110209	rpa1	replication protein A1	6117	RPA1	-0.58	-1.49485
	447891	A_15_P103953	sc5d	sterol-C5-desaturase (fungal ERG3, delta-5-desaturase) homolog (S. cerevisae)	6309	SC5D	0.95	1.93187
	447891	A_15_P107141	sc5d	sterol-C5-desaturase (fungal ERG3, delta-5-desaturase) homolog (S. cerevisae)	6309	SC5D	0.98	1.97247
	368885	A_15_P106392	slc1a4	solute carrier family 1 (glutamate/neutral amino acid transporter), member 4"	6509	SLC1A4	-0.79	-1.72907
	368885	A_15_P116683	slc1a4	solute carrier family 1 (glutamate/neutral amino acid transporter), member 4	6509	SLC1A4	-1.31	-2.47942
	368885	A_15_P100494	slc1a4	solute carrier family 1 (glutamate/neutral amino acid transporter), member 4"	6509	SLC1A4	-0.58	-1.49485
	373100	A_15_P108591	ssr1	signal sequence receptor, alpha"	6745	SSR1	-1.92	-3.78423
	560753	A_15_P113986	tpi1b	triosephosphate isomerase 1b	7167	TPI1	0.3	1.23114
	192309	A_15_P106708	tpi1a	triosephosphate isomerase 1a	7167	TPI1	-1.14	-2.20381
	192309	A_15_P105132	tpi1a	triosephosphate isomerase 1a	7167	TPI1	-0.36	-1.28343
	386590	A_15_P106788	hsp90b1	heat shock protein 90, beta (grp94), member 1	7184	HSP90B1	-0.88	-1.84038
	386590	A_15_P114333	hsp90b1	heat shock protein 90, beta (grp94), member 1	7184	HSP90B1	-0.8	-1.7411
	393664	A_15_P118678	tuba8l2	tubulin, alpha 8 like 2	7277	TUBA4A	-0.37	-1.29235
	393664	A_15_P103756	tuba8l2	tubulin, alpha 8 like 2	7277	TUBA4A	-0.7	-1.6245
	393949	A_15_P121270	ung	uracil-DNA glycosylase	7374	UNG	-0.74	-1.67018
	393949	A_15_P113106	ung	uracil-DNA glycosylase	7374	UNG	-0.36	-1.28343
	393949	A_15_P105858	ung	uracil-DNA glycosylase	7374	UNG	-0.59	-1.50525
	140614	A_15_P114243	xbp1	X-box binding protein 1	7494	XBP1	1.1	2.14355
	140614	A_15_P111423	xbp1	X-box binding protein 1	7494	XBP1	0.98	1.97247
	140614	A_15_P117115	xbp1	X-box binding protein 1	7494	XBP1	1	2
	140614	A_15_P107038	xbp1	X-box binding protein 1	7494	XBP1	0.53	1.44393
	30079	A_15_P103119	btg2	B-cell translocation gene 2	7832	BTG2	-0.71	-1.6358
	140747	A_15_P120569	cxcr4a	chemokine (C-X-C motif) receptor 4a	7852	CXCR4	-0.26	-1.19748
	114447	A_15_P120757	cxcr4b	chemokine (C-X-C motif), receptor 4b	7852	CXCR4	-1.32	-2.49666
	100000252	A_15_P101921	pik3r3	phosphoinositide-3-kinase, regulatory subunit, polypeptide 3 (p55, gamma)	8503	PIK3R3	0.1	1.07177
	100000252	A_15_P113420	pik3r3	phosphoinositide-3-kinase, regulatory subunit, polypeptide 3 (p55, gamma)	8503	PIK3R3	0.76	1.69349
	324413	A_15_P100208	bhlhe40	basic helix-loop-helix family, member e40	8553	BHLHE40	1.29	2.44528
	324413	A_15_P100831	bhlhe40	basic helix-loop-helix family, member e40	8553	BHLHE40	1.34	2.53151
	436987	A_15_P120823	psmg1	proteasome (prosome, macropain) assembly chaperone 1"	8624	PSMG1	1.11	2.15846
	402808	A_15_P108633	rnu3ip2	RNA, U3 small nucleolar interacting protein 2	9136	RRP9	1.41	2.65737
	327272	A_15_P118063	slc9a3r2	solute carrier family 9 (sodium/hydrogen exchanger), isoform 3 regulatory factor 2	9368	SLC9A3R1	2.21	4.62675
	327272	A_15_P105533	slc9a3r2	solute carrier family 9 (sodium/hydrogen exchanger), isoform 3 regulatory factor 2	9368	SLC9A3R1	2.11	4.31691
	336770	A_15_P113328	abcf2	ATP-binding cassette, sub-family F (GCN20), member 2	10061	ABCF2	1.17	2.25012
	554861	A_15_P100028	actr2b	ARP2 actin-related protein 2b homolog (yeast)	10097	ACTR2	-0.07	-1.04972
	493612	A_15_P114645	zgc:101810	zgc:101810	10097	ACTR2	0.18	1.13288
	406820	A_15_P106770	actr2	ARP2 actin-related protein 2 homolog	10097	ACTR2	0.72	1.64718
	406820	A_15_P114545	actr2	ARP2 actin-related protein 2 homolog	10097	ACTR2	0.62	1.53688
	30649	A_15_P121359	psme3	proteasome activator subunit 3	10197	PSME3	0.82	1.76541
	325550	A_15_P107112	ddx39a	DEAD (Asp-Glu-Ala-Asp) box polypeptide 39a	10212	DDX39A	0.51	1.42405
	406249	A_15_P110336	ddx39b	DEAD (Asp-Glu-Ala-Asp) box polypeptide 39b	10212	DDX39A	0.19	1.14076
	406249	A_15_P102323	ddx39b	DEAD (Asp-Glu-Ala-Asp) box polypeptide 39b	10212	DDX39A	0.65	1.56917
	336503	A_15_P120784	ifi30	interferon gamma inducible protein 30	10437	IFI30	0.85	1.8025
	100004977	A_15_P101188	mthfd2	methylenetetrahydrofolate dehydrogenase (NADP+ dependent) 2, methenyltetrahydrofolate cyclohydrolase	10797	MTHFD2	0.77	1.70527
	100004977	A_15_P112700	mthfd2	methylenetetrahydrofolate dehydrogenase (NADP+ dependent) 2, methenyltetrahydrofolate cyclohydrolase	10797	MTHFD2	0.9	1.86607
	563531	A_15_P117859	si:ch211-210h11.4	si:ch211-210h11.4	10962	MLLT11	1.05	2.07053
	393698	A_15_P106074	cops5	COP9 constitutive photomorphogenic homolog subunit 5	10987	COPS5	1.07	2.09943
	445382	A_15_P111650	nup205	nucleoporin 205	23165	NUP205	-1.01	-2.01391
	393894	A_15_P117156	pitpnb	phosphotidylinositol transfer protein, beta"	23760	PITPNB	0.66	1.58008
	321928	A_15_P116610	zgc:65956	zgc:65956	26227	PHGDH	-1	-2
	327512	A_15_P115429	psat1	phosphoserine aminotransferase 1	29968	PSAT1	-0.8	-1.7411
	327512	A_15_P106890	psat1	phosphoserine aminotransferase 1	29968	PSAT1	-0.4	-1.31951
	378866	A_15_P115300	zgc:64114	zgc:64114	54541	DDIT4	-1.86	-3.63008
	572466	A_15_P100164	sytl2	synaptotagmin-like 2	54843	SYTL2	1.49	2.80889
	393520	A_15_P105981	pno1	partner of NOB1 homolog (S. cerevisiae)	56902	PNO1	-0.73	-1.65864
	393425	A_15_P101561	elovl5	ELOVL family member 5, elongation of long chain fatty acids (yeast)"	60481	ELOVL5	0.61	1.52626
	317738	A_15_P108810	elovl6	ELOVL family member 6, elongation of long chain fatty acids (yeast)"	79071	ELOVL6	3.68	12.8171
	317738	A_15_P121489	elovl6	ELOVL family member 6, elongation of long chain fatty acids (yeast)	79071	ELOVL6	3.3	9.84916
	405812	A_15_P103206	cyb5b	cytochrome b5 type B	80777	CYB5B	1.14	2.20381
	405812	A_15_P110617	cyb5b	cytochrome b5 type B	80777	CYB5B	0.29	1.22264
	406602	A_15_P103521	egln3	egl nine homolog 3 (C. elegans)	112399	EGLN3	2.12	4.34694
	327496	A_15_P107216	zgc:63479	zgc:63479	441024	MTHFD2L	-0.77	-1.70527
