# Supplementary material for: Systems Analysis of the Liver Transcriptome in Adult Male Zebrafish Exposed to the Plasticizer (2-Ethylhexyl) Phthalate (DEHP)
Source: Sci Rep. 2018 Feb 1;8:2118. doi: 10.1038/s41598-018-20266-8 (PMC5794889; doi:10.1038/s41598-018-20266-8)
Supplement: Supplementary file 3 — Supplementary Dataset 3 [file 41598_2018_20266_MOESM3_ESM.xlsx]

## Sheet: Supplemental Table S6
	Pathway ID	Name	Source
	137911	FOXA2 and FOXA3 transcription factor networks	BioSystems: Pathway Interaction Database
	Zebra EntrezGeneID	ProbeID	GeneSymbol	GeneName	Human .HS.EntrezGene.ID	1.HS.Associated.Gene.Name	Log2 ratio	FC
	449677	A_15_P117834	cpt1b	carnitine palmitoyltransferase 1B (muscle)	126129	CPT1C	-5.8	-55.7152
	30262	A_15_P115731	ins	preproinsulin	3630	INS	-3.61	-12.2101
	317638	A_15_P105778	igfbp1a	insulin-like growth factor binding protein 1a	3484	IGFBP1	-3.54	-11.6318
	30262	A_15_P110065	ins	preproinsulin	3630	INS	-3.26	-9.57983
	140815	A_15_P108996	cebpa	CCAAT/enhancer binding protein (C/EBP), alpha	1050	CEBPA	3.2	9.18959
	573723	A_15_P101211	acadvl	acyl-Coenzyme A dehydrogenase, very long chain	37	ACADVL	-2.51	-5.6962
	445118	A_15_P107918	g6pca	glucose-6-phosphatase a, catalytic	2538	G6PC	-2.46	-5.50217
	322493	A_15_P107681	slc2a2	solute carrier family 2 (facilitated glucose transporter), member 2	6514	SLC2A2	2.2	4.59479
	445118	A_15_P107270	g6pca	glucose-6-phosphatase a, catalytic"	2538	G6PC	-2.06	-4.16986
	573723	A_15_P116012	acadvl	acyl-Coenzyme A dehydrogenase, very long chain	37	ACADVL	-1.98	-3.94493
	555812	A_15_P114265	ucp2	uncoupling protein 2	7351	UCP2	-1.83	-3.55537
	555812	A_15_P108714	ucp2	uncoupling protein 2	7351	UCP2	-1.68	-3.20428
	322358	A_15_P110568	hnf4a	hepatocyte nuclear factor 4, alpha	3172	HNF4A	-1.62	-3.07375
	64608	A_15_P117006	alas1	aminolevulinate, delta-, synthetase 1"	211	ALAS1	1.55	2.92817
	394060	A_15_P102310	hmgcs1	3-hydroxy-3-methylglutaryl-Coenzyme A synthase 1 (soluble)	3157	HMGCS1	1.51	2.8481
	555812	A_15_P113473	ucp2	uncoupling protein 2	7351	UCP2	-1.5	-2.82843
	563180	A_15_P115740	im:6895556	im:6895556	2538	G6PC	-1.32	-2.49666
	30126	A_15_P108577	foxa2	forkhead box A2	3170	FOXA2	-1.3	-2.46229
	563180	A_15_P101632	im:6895556	im:6895556	2538	G6PC	-1.27	-2.41162
	449556	A_15_P119574	ttr	transthyretin (prealbumin, amyloidosis type I)	7276	TTR	-1.21	-2.31338
	30355	A_15_P102977	apoa1	apolipoprotein A-I	335	APOA1	1.16	2.23457
	325881	A_15_P113734	f2	coagulation factor II (thrombin)	2147	F2	-1.13	-2.18859
	449556	A_15_P109598	ttr	transthyretin (prealbumin, amyloidosis type I)"	7276	TTR	1.04	2.05623
	793907	A_15_P106618	igfbp1b	insulin-like growth factor binding protein 1b	3484	IGFBP1	-1.02	-2.02792
	560000	A_15_P115794	si:ch211-236l14.3	si:ch211-236l14.3	1374	CPT1A	-0.99	-1.98618
	30721	A_15_P111796	pdx1	pancreatic and duodenal homeobox 1	3651	PDX1	-0.89	-1.85318
	325881	A_15_P113614	f2	coagulation factor II (thrombin)	2147	F2	-0.88	-1.84038
	30721	A_15_P106240	pdx1	pancreatic and duodenal homeobox 1	3651	PDX1	0.78	1.71713
	322493	A_15_P114894	slc2a2	solute carrier family 2 (facilitated glucose transporter), member 2	6514	SLC2A2	0.73	1.65864
	140817	A_15_P104328	cebpd	CCAAT/enhancer binding protein (C/EBP), delta	1052	CEBPD	-0.66	-1.58008
	140814	A_15_P113920	cebpb	CCAAT/enhancer binding protein (C/EBP), beta	1051	CEBPB	-0.64	-1.55833
	449556	A_15_P107258	ttr	transthyretin (prealbumin, amyloidosis type I)	7276	TTR	-0.64	-1.55833
	266961	A_15_P109269	hnf1a	HNF1 homeobox a	6927	HNF1A	-0.63	-1.54756
	30355	A_15_P101796	apoa1	apolipoprotein A-I	335	APOA1	0.52	1.43396
	560000	A_15_P106153	si:ch211-236l14.3	si:ch211-236l14.3	1374	CPT1A	-0.47	-1.38511
	30126	A_15_P114607	foxa2	forkhead box A2	3170	FOXA2	-0.39	-1.31039
	563180	A_15_P106051	im:6895556	im:6895556	2538	G6PC	-0.19	-1.14076
	325881	A_15_P112672	f2	coagulation factor II (thrombin)	2147	F2	0.1	1.07177
	Pathway ID	Name	Source
	1270010	Fatty acid, triacylglycerol, and ketone body metabolism	BioSystems: REACTOME
	Zebra EntrezGeneID	ProbeID	GeneSymbol	GeneName	Human .HS.EntrezGene.ID	1.HS.Associated.Gene.Name	Log2 ratio	FC
	436636	A_15_P111782	cd36	CD36 antigen	948	CD36	7.88	235.568
	768196	A_15_P102657	me1	malic enzyme 1, NADP(+)-dependent, cytosolic	4199	ME1	6.01	64.4452
	386661	A_15_P112389	scd	stearoyl-CoA desaturase (delta-9-desaturase)	79966	SCD5	5.33	40.2244
	768196	A_15_P107967	me1	malic enzyme 1, NADP(+)-dependent, cytosolic	4199	ME1	5.23	37.5307
	393984	A_15_P119395	aacs	acetoacetyl-CoA synthetase	65985	AACS	5	32
	317738	A_15_P108810	elovl6	ELOVL family member 6, elongation of long chain fatty acids (yeast)"	79071	ELOVL6	3.68	12.8171
	317738	A_15_P121489	elovl6	ELOVL family member 6, elongation of long chain fatty acids (yeast)	79071	ELOVL6	3.3	9.84916
	573723	A_15_P101211	acadvl	acyl-Coenzyme A dehydrogenase, very long chain	37	ACADVL	-2.51	-5.6962
	393622	A_15_P112797	acsl4a	acyl-CoA synthetase long-chain family member 4a	2182	ACSL4	2.38	5.20537
	327417	A_15_P109573	hsd17b12a	hydroxysteroid (17-beta) dehydrogenase 12a	51144	HSD17B12	2.2	4.59479
	325875	A_15_P104367	dgat1	diacylglycerol O-acyltransferase homolog 1 (mouse)	8694	DGAT1	2.16	4.46915
	30600	A_15_P103396	g12	gastrulation specific protein	58526	MID1IP1	-2.12	-4.34694
	573723	A_15_P116012	acadvl	acyl-Coenzyme A dehydrogenase, very long chain	37	ACADVL	-1.98	-3.94493
	447860	A_15_P109315	zgc:92083	zgc:92083	51703	ACSL5	1.96	3.89062
	436922	A_15_P105751	acly	ATP citrate lyase	47	ACLY	1.94	3.83706
	450063	A_15_P107358	mogat2	monoacylglycerol O-acyltransferase 2	80168	MOGAT2	1.92	3.78423
	335159	A_15_P121327	wu:fk81d02	wu:fk81d02	81616	ACSBG2	1.9	3.73213
	338214	A_15_P105107	sult2st1	sulfotransferase family 2, cytosolic sulfotransferase 1	6822	SULT2A1	-1.64	-3.11666
	64608	A_15_P117006	alas1	aminolevulinate, delta-, synthetase 1"	211	ALAS1	1.55	2.92817
	394060	A_15_P102310	hmgcs1	3-hydroxy-3-methylglutaryl-Coenzyme A synthase 1 (soluble)	3157	HMGCS1	1.51	2.8481
	373868	A_15_P105854	cdk8	cyclin-dependent kinase 8	1024	CDK8	1.5	2.82843
	30750	A_15_P114114	pparda	peroxisome proliferator-activated receptor delta a	5467	PPARD	-1.47	-2.77022
	799099	A_15_P106261	lpin1	lipin 1	23175	LPIN1	-1.42	-2.67586
	561503	A_15_P109932	ncor2	nuclear receptor co-repressor 2	9612	NCOR2	-1.3	-2.46229
	573719	A_15_P105435	zgc:92567	zgc:92567	4800	NFYA	-1.27	-2.41162
	449662	A_15_P104922	acox1	acyl-Coenzyme A oxidase 1, palmitoyl	51	ACOX1	1.26	2.39496
	393833	A_15_P118118	slc25a20	solute carrier family 25 (carnitine/acylcarnitine translocase), member 20"	788	SLC25A20	-1.19	-2.28153
	30355	A_15_P102977	apoa1	apolipoprotein A-I	335	APOA1	1.16	2.23457
	797134	A_15_P101229	med29	mediator complex subunit 29	55588	MED29	1.13	2.18859
	321449	A_15_P100478	ctgf	connective tissue growth factor	1490	CTGF	-1.11	-2.15846
	30140	A_15_P114960	clock	clock	9575	CLOCK	-1.06	-2.08493
	352935	A_15_P115546	arntl1b	aryl hydrocarbon receptor nuclear translocator-like 1b	406	ARNTL	-1.06	-2.08493
	564111	A_15_P121072	mcat	malonyl CoA:ACP acyltransferase (mitochondrial)	27349	MCAT	1.04	2.05623
	406325	A_15_P103169	zgc:56036	zgc:56036	10449	ACAA2	-1.01	-2.01391
	445277	A_15_P112719	zgc:92428	zgc:92428	2274	FHL2	-1.01	-2.01391
	560000	A_15_P115794	si:ch211-236l14.3	si:ch211-236l14.3	1374	CPT1A	-0.99	-1.98618
	321449	A_15_P112832	ctgf	connective tissue growth factor	1490	CTGF	-0.96	-1.94531
	393335	A_15_P103530	hsd17b3	hydroxysteroid (17-beta) dehydrogenase 3	3293	HSD17B3	0.91	1.87905
	394190	A_15_P104702	hmgcl	3-hydroxymethyl-3-methylglutaryl-Coenzyme A lyase (hydroxymethylglutaricaciduria)	3155	HMGCL	0.87	1.82766
	445251	A_15_P102761	carm1	coactivator-associated arginine methyltransferase 1	10498	CARM1	-0.87	-1.82766
	550227	A_15_P110991	zgc:110552	zgc:110552	4801	NFYB	-0.87	-1.82766
	Pathway ID	Name	Source
	132956	Metabolic pathways	BioSystems: KEGG
	Zebra EntrezGeneID	ProbeID	GeneSymbol	GeneName	Human .HS.EntrezGene.ID	1.HS.Associated.Gene.Name	Log2 ratio	FC
	445818	A_15_P112409	cthl	cystathionase (cystathionine gamma-lyase), like"	1491	CTH	6.6	97.0059
	447879	A_15_P114717	zgc:103408	zgc:103408	27231	NMRK2	6.44	86.8227
	768196	A_15_P102657	me1	malic enzyme 1, NADP(+)-dependent, cytosolic	4199	ME1	6.01	64.4452
	768196	A_15_P107967	me1	malic enzyme 1, NADP(+)-dependent, cytosolic	4199	ME1	5.23	37.5307
	436799	A_15_P115180	atp6v1f	ATPase, H+ transporting, V1 subunit F	9296	ATP6V1F	4.47	22.1618
	393799	A_15_P106842	pycr1	pyrroline-5-carboxylate reductase 1	5831	PYCR1	3.8	13.9288
	84039	A_15_P108167	bcmo1	beta-carotene 15,15'-monooxygenase 1	53630	BCO1	3.48	11.1579
	436919	A_15_P111364	ada	adenosine deaminase	100	ADA	3.39	10.4831
	406651	A_15_P117346	ddc	dopa decarboxylase	1644	DDC	3.31	9.91766
	406651	A_15_P111461	ddc	dopa decarboxylase	1644	DDC	3.31	9.91766
	493602	A_15_P110098	asah2	N-acylsphingosine amidohydrolase 2	56624	ASAH2	3.29	9.78112
	322481	A_15_P105015	cel.1	carboxyl ester lipase, tandem duplicate 1	1056	CEL	-3.14	-8.81524
	30496	A_15_P108856	ldha	lactate dehydrogenase A4	3939	LDHA	3.09	8.51496
	492719	A_15_P118437	im:7151680	im:7151680	10873	ME3	3.07	8.39773
	574009	A_15_P115984	zgc:110409	zgc:110409	250	ALPP	3	8
	550565	A_15_P114831	gnpda1	glucosamine-6-phosphate deaminase 1	10007	GNPDA1	2.9	7.46426
	724010	A_15_P100976	zgc:136759	zgc:136759	1606	DGKA	2.87	7.31065
	30084	A_15_P114289	ndpkz2	nucleoside diphosphate kinase-Z2	4830	NME1	2.86	7.26015
	555401	A_15_P103922	abp1	amiloride binding protein 1 (amine oxidase (copper-containing))	26	AOC1	2.75	6.72717
	30496	A_15_P113715	ldha	lactate dehydrogenase A4	3939	LDHA	2.64	6.23332
	406762	A_15_P120264	pgd	phosphogluconate hydrogenase	5226	PGD	2.56	5.89708
	406762	A_15_P118365	pgd	phosphogluconate hydrogenase	5226	PGD	2.55	5.85634
	393906	A_15_P107850	nt5e	5'-nucleotidase, ecto (CD73)"	4907	NT5E	2.55	5.85634
	100004700	A_15_P108884	cyp24a1l	cytochrome P450, family 24, subfamily A, polypeptide 1, like	1591	CYP24A1	-2.54	-5.81589
	555344	A_15_P103533	DKEY-202E17.1	novel protein similar to vertebrate core 1 synthase, (C1GALT1)"	56913	C1GALT1	2.51	5.6962
	573723	A_15_P101211	acadvl	acyl-Coenzyme A dehydrogenase, very long chain	37	ACADVL	-2.51	-5.6962
	445118	A_15_P107918	g6pca	glucose-6-phosphatase a, catalytic	2538	G6PC	-2.46	-5.50217
	30643	A_15_P116805	acat2	acetyl-CoA acetyltransferase 2	39	ACAT2	2.42	5.35171
	393622	A_15_P112797	acsl4a	acyl-CoA synthetase long-chain family member 4a	2182	ACSL4	2.38	5.20537
	550263	A_15_P107061	zgc:110289	zgc:110289	5437	POLR2H	2.36	5.1337
	30643	A_15_P120547	acat2	acetyl-CoA acetyltransferase 2	39	ACAT2	2.33	5.02805
	393096	A_15_P110548	zgc:55345	zgc:55345	9388	LIPG	2.24	4.72397
	30381	A_15_P110118	cyp26a1	cytochrome P450, subfamily XXVIA, polypeptide 1	1592	CYP26A1	2.22	4.65893
	327417	A_15_P109573	hsd17b12a	hydroxysteroid (17-beta) dehydrogenase 12a	51144	HSD17B12	2.2	4.59479
	327462	A_15_P116630	hsd3b7	hydroxy-delta-5-steroid dehydrogenase, 3 beta- and steroid delta-isomerase"	80270	HSD3B7	-2.17	-4.50023
	325875	A_15_P104367	acadvl	diacylglycerol O-acyltransferase homolog 1 (mouse)	8694	DGAT1	2.16	4.46915
	114426	A_15_P109191	odc1	ornithine decarboxylase 1	4953	ODC1	2.14	4.40762
	100000775	A_15_P111686	glula	glutamate-ammonia ligase (glutamine synthase) a	2752	GLUL	-2.13	-4.37717
	557919	A_15_P117881	adpgk	ADP-dependent glucokinase	83440	ADPGK	-2.12	-4.34694
	100006589	A_15_P110723	idh1	isocitrate dehydrogenase 1 (NADP+), soluble	3417	IDH1	2.08	4.22807
	550565	A_15_P116452	gnpda1	glucosamine-6-phosphate deaminase 1	10007	GNPDA1	2.07	4.19887
	Pathway ID	Name	Source
	1270158	Metabolism of amino acids and derivatives	BioSystems: REACTOME
	Zebra EntrezGeneID	ProbeID	GeneSymbol	GeneName	Human .HS.EntrezGene.ID	1.HS.Associated.Gene.Name	Log2 ratio	FC
	445818	A_15_P112409	cthl	cystathionase (cystathionine gamma-lyase), like"	1491	CTH	6.6	97.0059
	393799	A_15_P106842	pycr1	pyrroline-5-carboxylate reductase 1	5831	PYCR1	3.8	13.9288
	406651	A_15_P117346	ddc	dopa decarboxylase	1644	DDC	3.31	9.91766
	406651	A_15_P111461	ddc	dopa decarboxylase	1644	DDC	3.31	9.91766
	572649	A_15_P108171	zgc:112179	zgc:112179	8424	BBOX1	-2.81	-7.01285
	114426	A_15_P109191	odc1	ornithine decarboxylase 1	4953	ODC1	2.14	4.40762
	30665	A_15_P120879	psmb9a	proteasome (prosome, macropain) subunit, beta type, 9a	5698	PSMB9	2.14	4.40762
	100000775	A_15_P111686	glula	glutamate-ammonia ligase (glutamine synthase) a	2752	GLUL	-2.13	-4.37717
	321892	A_15_P118448	ckmt1	creatine kinase, mitochondrial 1"	1159	CKMT1B	1.93	3.81055
	399488	A_15_P101243	zgc:55813	zgc:55813	6520	SLC3A2	-1.87	-3.65533
	399488	A_15_P106574	zgc:55813	zgc:55813	6520	SLC3A2	-1.81	-3.50642
	393247	A_15_P109176	zgc:56429	zgc:56429	10003	NAALAD2	1.8	3.4822
	556522	A_15_P116761	zgc:153353	zgc:153353	79814	AGMAT	1.69	3.22657
	322265	A_15_P104197	psmd11b	proteasome (prosome, macropain) 216S subunit, non-ATPase, 11b	5717	PSMD11	1.65	3.13834
	796322	A_15_P100774	slc3a2	solute carrier family 3, member 2	6520	SLC3A2	1.64	3.11666
	30095	A_15_P103741	ckma	creatine kinase, muscle a	1158	CKM	1.62	3.07375
	415159	A_15_P115491	rpl37	ribosomal protein L37	6167	RPL37	1.58	2.9897
	321892	A_15_P107481	ckmt1	creatine kinase, mitochondrial 1"	1159	CKMT1B	1.58	2.9897
	322055	A_15_P108476	cth	cystathionase (cystathionine gamma-lyase)	1491	CTH	1.55	2.92817
	405865	A_15_P111208	zgc:85680	zgc:85680	23474	ETHE1	1.52	2.86791
	140744	A_15_P106025	ckbb	creatine kinase, brain b	1152	CKB	1.5	2.82843
	337412	A_15_P107570	bcat1	branched chain aminotransferase 1, cytosolic"	586	BCAT1	1.46	2.75108
	322055	A_15_P114130	cth	cystathionase (cystathionine gamma-lyase)	1491	CTH	1.45	2.73208
	399488	A_15_P112373	zgc:55813	zgc:55813	6520	SLC3A2	-1.43	-2.69447
	494091	A_15_P101037	adoa	2-aminoethanethiol (cysteamine) dioxygenase a	84890	ADO	-1.42	-2.67586
	405865	A_15_P104597	zgc:85680	zgc:85680	23474	ETHE1	1.39	2.62079
	337412	A_15_P114342	bcat1	branched chain aminotransferase 1, cytosolic"	586	BCAT1	1.38	2.60268
	327288	A_15_P115622	cndp2	CNDP dipeptidase 2 (metallopeptidase M20 family)	55748	CNDP2	1.35	2.54912
	445287	A_15_P119952	hpd	4-hydroxyphenylpyruvate dioxygenase	3242	HPD	-1.33	-2.51403
	30666	A_15_P113039	psmb8	proteasome (prosome, macropain) subunit, beta type, 8	5696	PSMB8	1.27	2.41162
	334494	A_15_P111221	zgc:152851	zgc:152851	51601	LIPT1	1.25	2.37841
	327288	A_15_P119617	cndp2	CNDP dipeptidase 2 (metallopeptidase M20 family)	55748	CNDP2	1.25	2.37841
	100000775	A_15_P112691	glula	glutamate-ammonia ligase (glutamine synthase) a	2752	GLUL	-1.19	-2.28153
	399488	A_15_P107639	zgc:55813	zgc:55813	6520	SLC3A2	-1.18	-2.26577
	327288	A_15_P115494	cndp2	CNDP dipeptidase 2 (metallopeptidase M20 family)	55748	CNDP2	1.16	2.23457
	494076	A_15_P115804	dhtkd1	dehydrogenase E1 and transketolase domain containing 1	55526	DHTKD1	1.15	2.21914
	556445	A_15_P114542	si:dkey-102c8.6	si:dkey-102c8.6	27165	GLS2	-1.15	-2.21914
	394130	A_15_P110211	acad8	acyl-Coenzyme A dehydrogenase family, member 8"	27034	ACAD8	1.14	2.20381
	403085	A_15_P106774	psmd10	proteasome (prosome, macropain) 26S subunit, non-ATPase, 10	5716	PSMD10	1.14	2.20381
	405888	A_15_P103658	rpl36	ribosomal protein L36	25873	RPL36	1.12	2.17347
	266799	A_15_P121283	gatm	glycine amidinotransferase (L-arginine:glycine amidinotransferase)	2628	GATM	-1.12	-2.17347
	Pathway ID	Name	Source
	1270001	Metabolism of lipids and lipoproteins	BioSystems: REACTOME
	Zebra EntrezGeneID	ProbeID	GeneSymbol	GeneName	Human .HS.EntrezGene.ID	1.HS.Associated.Gene.Name	Log2 ratio	FC
	436636	A_15_P111782	cd36	CD36 antigen	948	CD36	7.88	235.568
	768196	A_15_P102657	me1	malic enzyme 1, NADP(+)-dependent, cytosolic	4199	ME1	6.01	64.4452
	386661	A_15_P112389	scd	stearoyl-CoA desaturase (delta-9-desaturase)	79966	SCD5	5.33	40.2244
	768196	A_15_P107967	me1	malic enzyme 1, NADP(+)-dependent, cytosolic	4199	ME1	5.23	37.5307
	393984	A_15_P119395	aacs	acetoacetyl-CoA synthetase	65985	AACS	5	32
	768298	A_15_P117841	faah2b	fatty acid amide hydrolase 2b	158584	FAAH2	3.83	14.2215
	317738	A_15_P108810	elovl6	ELOVL family member 6, elongation of long chain fatty acids (yeast)"	79071	ELOVL6	3.68	12.8171
	58128	A_15_P109314	fabp7a	fatty acid binding protein 7, brain, a	2173	FABP7	3.56	11.7942
	58128	A_15_P102880	fabp7a	fatty acid binding protein 7, brain, a	2173	FABP7	3.43	10.7779
	317738	A_15_P121489	elovl6	ELOVL family member 6, elongation of long chain fatty acids (yeast)	79071	ELOVL6	3.3	9.84916
	58128	A_15_P113892	fabp7a	fatty acid binding protein 7, brain, a	2173	FABP7	3.29	9.78112
	493602	A_15_P110098	asah2	N-acylsphingosine amidohydrolase 2	56624	ASAH2	3.29	9.78112
	322481	A_15_P105015	cel.1	carboxyl ester lipase, tandem duplicate 1	1056	CEL	-3.14	-8.81524
	445176	A_15_P103908	mfsd2b	major facilitator superfamily domain containing 2b	84879	MFSD2A	2.96	7.78124
	30314	A_15_P114109	apoeb	apolipoprotein Eb	348	APOE	2.9	7.46426
	30314	A_15_P107195	apoeb	apolipoprotein Eb	348	APOE	2.61	6.10504
	573723	A_15_P101211	acadvl	acyl-Coenzyme A dehydrogenase, very long chain	37	ACADVL	-2.51	-5.6962
	30643	A_15_P116805	acat2	acetyl-CoA acetyltransferase 2	39	ACAT2	2.42	5.35171
	30314	A_15_P106269	apoeb	apolipoprotein Eb	348	APOE	2.4	5.27803
	393622	A_15_P112797	acsl4a	acyl-CoA synthetase long-chain family member 4a	2182	ACSL4	2.38	5.20537
	30314	A_15_P118777	apoeb	apolipoprotein Eb	348	APOE	2.36	5.1337
	30314	A_15_P100625	apoeb	apolipoprotein Eb	348	APOE	2.35	5.09824
	30643	A_15_P120547	acat2	acetyl-CoA acetyltransferase 2	39	ACAT2	2.33	5.02805
	447830	A_15_P110659	abhd3	abhydrolase domain containing 3	171586	ABHD3	-2.32	-4.99332
	393096	A_15_P110548	zgc:55345	zgc:55345	9388	LIPG	2.24	4.72397
	30314	A_15_P117270	apoeb	apolipoprotein Eb	348	APOE	2.22	4.65893
	327417	A_15_P109573	hsd17b12a	hydroxysteroid (17-beta) dehydrogenase 12a	51144	HSD17B12	2.2	4.59479
	393322	A_15_P114039	tnfaip8l3	tumor necrosis factor, alpha-induced protein 8-like 3	388121	TNFAIP8L3	2.2	4.59479
	30314	A_15_P114194	apoeb	apolipoprotein Eb	348	APOE	2.18	4.53154
	327462	A_15_P116630	hsd3b7	hydroxy-delta-5-steroid dehydrogenase, 3 beta- and steroid delta-isomerase"	80270	HSD3B7	-2.17	-4.50023
	325875	A_15_P104367	dgat1	diacylglycerol O-acyltransferase homolog 1 (mouse)	8694	DGAT1	2.16	4.46915
	30600	A_15_P103396	g12	gastrulation specific protein	58526	MID1IP1	-2.12	-4.34694
	30314	A_15_P107566	apoeb	apolipoprotein Eb	348	APOE	2.11	4.31691
	445504	A_15_P109347	gdpd1	glycerophosphodiester phosphodiesterase domain containing 1	284161	GDPD1	2.1	4.28709
	100006589	A_15_P110723	idh1	isocitrate dehydrogenase 1 (NADP+), soluble	3417	IDH1	2.08	4.22807
	387529	A_15_P114058	ldlr	low density lipoprotein receptor	3949	LDLR	-2.04	-4.11246
	406385	A_15_P103357	acadvl	galactosylceramidase b	2581	GALC	1.99	3.97237
	573723	A_15_P116012	acadvl	acyl-Coenzyme A dehydrogenase, very long chain	37	ACADVL	-1.98	-3.94493
	447860	A_15_P109315	zgc:92083	zgc:92083	51703	ACSL5	1.96	3.89062
	436922	A_15_P105751	acly	ATP citrate lyase	47	ACLY	1.94	3.83706
	393451	A_15_P101534	zgc:63667	zgc:63667	10858	CYP46A1	1.93	3.81055
