# Supplementary material for: Systems Analysis of the Liver Transcriptome in Adult Male Zebrafish Exposed to the Plasticizer (2-Ethylhexyl) Phthalate (DEHP)
Source: Sci Rep. 2018 Feb 1;8:2118. doi: 10.1038/s41598-018-20266-8 (PMC5794889; doi:10.1038/s41598-018-20266-8)
Supplement: Supplementary file 4 — Supplementary Dataset 4 [file 41598_2018_20266_MOESM4_ESM.xlsx]

## Sheet: Supplemental Table S11
	Supplemental Table S11
	Pathway ID	Name	Source
	137911	FOXA2 and FOXA3 transcription factor networks	BioSystems: Pathway Interaction Database
	Ensembl_gene_id	Drerio_gene_name	Description	Hsapiens_homolog_ensembl_gene	Symbol	Human_description	Human_entrez_geneid	baseMean	log2FoldChange	lfcSE	stat	pvalue	padj
	ENSDARG00000099351	igfbp1a	insulin-like growth factor binding protein 1a [Source:ZFIN;Acc:ZDB-GENE-021231-1]	ENSG00000146678	IGFBP1	insulin-like growth factor binding protein 1 [Source:HGNC Symbol;Acc:HGNC:5469]	3484	364.777	-4.89452	0.557573	-8.77826	1.66022e-18	3.9148e-15
	ENSDARG00000036074	cebpa	CCAAT/enhancer binding protein (C/EBP), alpha [Source:ZFIN;Acc:ZDB-GENE-020111-2]	ENSG00000245848	CEBPA	CCAAT/enhancer binding protein (C/EBP), alpha [Source:HGNC Symbol;Acc:HGNC:1833]	1050	147.702	4.85931	0.605546	8.02468	1.01787e-15	1.20007e-12
	ENSDARG00000103025	hmgcs1	3-hydroxy-3-methylglutaryl-CoA synthase 1 (soluble) [Source:ZFIN;Acc:ZDB-GENE-040426-1042]	ENSG00000112972	HMGCS1	3-hydroxy-3-methylglutaryl-CoA synthase 1 (soluble) [Source:HGNC Symbol;Acc:HGNC:5007]	3157	86.6224	3.92919	0.733478	5.35693	8.46479e-08	1.42571e-05
	ENSDARG00000021059	alas1	aminolevulinate, delta-, synthase 1 [Source:ZFIN;Acc:ZDB-GENE-001229-2]	ENSG00000023330	ALAS1	5'-aminolevulinate synthase 1 [Source:HGNC Symbol;Acc:HGNC:396]	211	505.685	2.97798	0.560829	5.30996	1.09651e-07	1.61598e-05
	ENSDARG00000031616	g6pca.1	glucose-6-phosphatase a, catalytic subunit, tandem duplicate 1 [Source:ZFIN;Acc:ZDB-GENE-031001-4]	ENSG00000131482	G6PC	glucose-6-phosphatase, catalytic subunit [Source:HGNC Symbol;Acc:HGNC:4056]	2538	107.68	-2.91675	0.549073	-5.31214	1.08343e-07	1.61598e-05
	ENSDARG00000058285	cpt1b	carnitine palmitoyltransferase 1B (muscle) [Source:ZFIN;Acc:ZDB-GENE-041010-9]	ENSG00000205560	CPT1B	carnitine palmitoyltransferase 1B (muscle) [Source:HGNC Symbol;Acc:HGNC:2329]	1375	17.8887	-3.34625	0.869209	-3.84976	0.000118234	0.00606078
	ENSDARG00000038666	igfbp1b	insulin-like growth factor binding protein 1b [Source:ZFIN;Acc:ZDB-GENE-081210-3]	ENSG00000146678	IGFBP1	insulin-like growth factor binding protein 1 [Source:HGNC Symbol;Acc:HGNC:5469]	3484	16.4628	-3.10727	0.883145	-3.51842	0.000434126	0.015054
	ENSDARG00000016687	acadvl	acyl-CoA dehydrogenase, very long chain [Source:ZFIN;Acc:ZDB-GENE-030131-899]	ENSG00000072778	ACADVL	acyl-CoA dehydrogenase, very long chain [Source:HGNC Symbol;Acc:HGNC:92]	37	38.7124	-2.115	0.656639	-3.22095	0.00127767	0.0345191
	ENSDARG00000013522	pck1	phosphoenolpyruvate carboxykinase 1 (soluble) [Source:ZFIN;Acc:ZDB-GENE-030909-11]	ENSG00000124253	PCK1	phosphoenolpyruvate carboxykinase 1 (soluble) [Source:HGNC Symbol;Acc:HGNC:8724]	5105	793.453	-1.20199	0.465878	-2.58006	0.00987819	0.150026
	ENSDARG00000056196	slc2a2	solute carrier family 2 (facilitated glucose transporter), member 2 [Source:ZFIN;Acc:ZDB-GENE-030131-1213]	ENSG00000163581	SLC2A2	solute carrier family 2 (facilitated glucose transporter), member 2 [Source:HGNC Symbol;Acc:HGNC:11006]	6514	158.789	1.21343	0.498714	2.43311	0.0149698	0.201767
	ENSDARG00000013721	g6pca.2	glucose-6-phosphatase a, catalytic subunit, tandem duplicate 2 [Source:ZFIN;Acc:ZDB-GENE-050309-17]	ENSG00000131482	G6PC	glucose-6-phosphatase, catalytic subunit [Source:HGNC Symbol;Acc:HGNC:4056]	2538	448.927	-1.20852	0.547691	-2.20658	0.0273434	0.291278
	ENSDARG00000068006	gck	glucokinase (hexokinase 4) [Source:ZFIN;Acc:ZDB-GENE-060825-204]	ENSG00000106633	GCK	glucokinase (hexokinase 4) [Source:HGNC Symbol;Acc:HGNC:4195]	2645	540.288	2.20704	1.01638	2.17148	0.0298952	0.303319
	Pathway ID	Name	Source
	1270010	Fatty acid, triacylglycerol, and ketone body metabolism	BioSystems: REACTOME
	Ensembl_gene_id	Drerio_gene_name	Description	Hsapiens_homolog_ensembl_gene	Symbol	Human_description	Human_entrez_geneid	baseMean	log2FoldChange	lfcSE	stat	pvalue	padj
	ENSDARG00000033662	scd	stearoyl-CoA desaturase (delta-9-desaturase) [Source:ZFIN;Acc:ZDB-GENE-031106-3]	ENSG00000145284	SCD5	stearoyl-CoA desaturase 5 [Source:HGNC Symbol;Acc:HGNC:21088]	79966	80.4845	5.04819	0.755247	6.68416	2.32257e-11	1.36916e-08
	ENSDARG00000087657	fasn	fatty acid synthase [Source:ZFIN;Acc:ZDB-GENE-030131-7802]	ENSG00000169710	FASN	fatty acid synthase [Source:HGNC Symbol;Acc:HGNC:3594]	2194	279.183	2.87965	0.516566	5.5746	2.48092e-08	4.87502e-06
	ENSDARG00000019302	mid1ip1b	MID1 interacting protein 1b [Source:ZFIN;Acc:ZDB-GENE-040426-1720]	ENSG00000165175	MID1IP1	MID1 interacting protein 1 [Source:HGNC Symbol;Acc:HGNC:20715]	58526	87.4687	3.06147	0.564306	5.42519	5.78932e-08	1.05009e-05
	ENSDARG00000103025	hmgcs1	3-hydroxy-3-methylglutaryl-CoA synthase 1 (soluble) [Source:ZFIN;Acc:ZDB-GENE-040426-1042]	ENSG00000112972	HMGCS1	3-hydroxy-3-methylglutaryl-CoA synthase 1 (soluble) [Source:HGNC Symbol;Acc:HGNC:5007]	3157	86.6224	3.92919	0.733478	5.35693	8.46479e-08	1.42571e-05
	ENSDARG00000021059	alas1	aminolevulinate, delta-, synthase 1 [Source:ZFIN;Acc:ZDB-GENE-001229-2]	ENSG00000023330	ALAS1	5'-aminolevulinate synthase 1 [Source:HGNC Symbol;Acc:HGNC:396]	211	505.685	2.97798	0.560829	5.30996	1.09651e-07	1.61598e-05
	ENSDARG00000053215	me1	malic enzyme 1, NADP(+)-dependent, cytosolic [Source:ZFIN;Acc:ZDB-GENE-061013-438]	ENSG00000065833	ME1	malic enzyme 1, NADP(+)-dependent, cytosolic [Source:HGNC Symbol;Acc:HGNC:6983]	4199	38.4656	4.67838	0.894563	5.22979	1.69705e-07	1.98709e-05
	ENSDARG00000004094	acsbg2	acyl-CoA synthetase bubblegum family member 2 [Source:ZFIN;Acc:ZDB-GENE-030131-7099]	ENSG00000130377	ACSBG2	acyl-CoA synthetase bubblegum family member 2 [Source:HGNC Symbol;Acc:HGNC:24174]	81616	41.1661	3.80449	0.80763	4.71068	2.46889e-06	0.000181977
	ENSDARG00000012468	aacs	acetoacetyl-CoA synthetase [Source:ZFIN;Acc:ZDB-GENE-040426-903]	ENSG00000081760	AACS	acetoacetyl-CoA synthetase [Source:HGNC Symbol;Acc:HGNC:21298]	65985	18.6247	4.46018	0.946834	4.71063	2.46957e-06	0.000181977
	ENSDARG00000003854	acsl1b	acyl-CoA synthetase long-chain family member 1b [Source:ZFIN;Acc:ZDB-GENE-040801-88]	ENSG00000151726	ACSL1	acyl-CoA synthetase long-chain family member 1 [Source:HGNC Symbol;Acc:HGNC:3569]	2180	51.4074	3.35457	0.719849	4.6601	3.16058e-06	0.000225838
	ENSDARG00000099399	thrsp	thyroid hormone responsive [Source:ZFIN;Acc:ZDB-GENE-081022-19]	ENSG00000151365	THRSP	thyroid hormone responsive [Source:HGNC Symbol;Acc:HGNC:11800]	7069	407.613	2.91852	0.645719	4.5198	6.18989e-06	0.000405438
	ENSDARG00000078512	acaca	acetyl-CoA carboxylase alpha [Source:ZFIN;Acc:ZDB-GENE-060526-74]	ENSG00000278540	ACACA	acetyl-CoA carboxylase alpha [Source:HGNC Symbol;Acc:HGNC:84]	31	349.584	2.15924	0.506269	4.265	1.99901e-05	0.00120863
	ENSDARG00000058285	cpt1b	carnitine palmitoyltransferase 1B (muscle) [Source:ZFIN;Acc:ZDB-GENE-041010-9]	ENSG00000205560	CPT1B	carnitine palmitoyltransferase 1B (muscle) [Source:HGNC Symbol;Acc:HGNC:2329]	1375	17.8887	-3.34625	0.869209	-3.84976	0.000118234	0.00606078
	ENSDARG00000099079	aclya	ATP citrate lyase a [Source:ZFIN;Acc:ZDB-GENE-031113-1]	ENSG00000131473	ACLY	ATP citrate lyase [Source:HGNC Symbol;Acc:HGNC:115]	47	35.4331	2.37343	0.691702	3.43129	0.000600728	0.0198757
	ENSDARG00000016687	acadvl	acyl-CoA dehydrogenase, very long chain [Source:ZFIN;Acc:ZDB-GENE-030131-899]	ENSG00000072778	ACADVL	acyl-CoA dehydrogenase, very long chain [Source:HGNC Symbol;Acc:HGNC:92]	37	38.7124	-2.115	0.656639	-3.22095	0.00127767	0.0345191
	ENSDARG00000069018	cyp7a1a	cytochrome P450, family 7, subfamily A, polypeptide 1a [Source:ZFIN;Acc:ZDB-GENE-040426-1296]	ENSG00000167910	CYP7A1	cytochrome P450, family 7, subfamily A, polypeptide 1 [Source:HGNC Symbol;Acc:HGNC:2651]	1581	27.3244	2.26347	0.717267	3.15568	0.00160124	0.0410405
	ENSDARG00000020239	lpin1	lipin 1 [Source:ZFIN;Acc:ZDB-GENE-080722-2]	ENSG00000134324	LPIN1	lipin 1 [Source:HGNC Symbol;Acc:HGNC:13345]	23175	90.9105	-2.10515	0.688186	-3.05899	0.00222087	0.053437
	ENSDARG00000004979	elovl5	ELOVL fatty acid elongase 5 [Source:ZFIN;Acc:ZDB-GENE-040407-2]	ENSG00000012660	ELOVL5	ELOVL fatty acid elongase 5 [Source:HGNC Symbol;Acc:HGNC:21308]	60481	37.3687	2.02452	0.679395	2.97988	0.0028836	0.0623811
	ENSDARG00000052734	hmgcra	3-hydroxy-3-methylglutaryl-CoA reductase a [Source:ZFIN;Acc:ZDB-GENE-040401-2]	ENSG00000113161	HMGCR	3-hydroxy-3-methylglutaryl-CoA reductase [Source:HGNC Symbol;Acc:HGNC:5006]	3156	91.2987	1.97827	0.665372	2.97318	0.00294736	0.0631807
	ENSDARG00000004402	elovl6	ELOVL fatty acid elongase 6 [Source:ZFIN;Acc:ZDB-GENE-030114-1]	ENSG00000170522	ELOVL6	ELOVL fatty acid elongase 6 [Source:HGNC Symbol;Acc:HGNC:15829]	79071	236.58	2.674	1.011	2.64489	0.00817175	0.138626
	ENSDARG00000035859	angptl4	angiopoietin-like 4 [Source:ZFIN;Acc:ZDB-GENE-041111-222]	ENSG00000167772	ANGPTL4	angiopoietin-like 4 [Source:HGNC Symbol;Acc:HGNC:16039]	51129	111.758	-1.85067	0.737035	-2.51097	0.0120399	0.171916
	ENSDARG00000038881	acaa2	acetyl-CoA acyltransferase 2 [Source:ZFIN;Acc:ZDB-GENE-040426-1996]	ENSG00000167315	ACAA2	acetyl-CoA acyltransferase 2 [Source:HGNC Symbol;Acc:HGNC:83]	10449	16.4218	-1.9721	0.793125	-2.48649	0.0129011	0.180004
	ENSDARG00000040401	slc25a20	solute carrier family 25 (carnitine/acylcarnitine translocase), member 20 [Source:ZFIN;Acc:ZDB-GENE-040426-1869]	ENSG00000178537	SLC25A20	solute carrier family 25 (carnitine/acylcarnitine translocase), member 20 [Source:HGNC Symbol;Acc:HGNC:1421]	788	74.2863	-1.19314	0.560819	-2.1275	0.0333782	0.323892
	Pathway ID	Name	Source
	132956	Metabolic pathways	BioSystems: KEGG
	Ensembl_gene_id	Drerio_gene_name	Description	Hsapiens_homolog_ensembl_gene	Symbol	Human_description	Human_entrez_geneid	baseMean	log2FoldChange	lfcSE	stat	pvalue	padj
	ENSDARG00000099776	glula	glutamate-ammonia ligase (glutamine synthase) a [Source:ZFIN;Acc:ZDB-GENE-030131-688]	ENSG00000135821	GLUL	glutamate-ammonia ligase [Source:HGNC Symbol;Acc:HGNC:4341]	2752	213.682	-3.82806	0.581216	-6.58629	4.50941e-11	2.12664e-08
	ENSDARG00000087657	fasn	fatty acid synthase [Source:ZFIN;Acc:ZDB-GENE-030131-7802]	ENSG00000169710	FASN	fatty acid synthase [Source:HGNC Symbol;Acc:HGNC:3594]	2194	279.183	2.87965	0.516566	5.5746	2.48092e-08	4.87502e-06
	ENSDARG00000103025	hmgcs1	3-hydroxy-3-methylglutaryl-CoA synthase 1 (soluble) [Source:ZFIN;Acc:ZDB-GENE-040426-1042]	ENSG00000112972	HMGCS1	3-hydroxy-3-methylglutaryl-CoA synthase 1 (soluble) [Source:HGNC Symbol;Acc:HGNC:5007]	3157	86.6224	3.92919	0.733478	5.35693	8.46479e-08	1.42571e-05
	ENSDARG00000021059	alas1	aminolevulinate, delta-, synthase 1 [Source:ZFIN;Acc:ZDB-GENE-001229-2]	ENSG00000023330	ALAS1	5'-aminolevulinate synthase 1 [Source:HGNC Symbol;Acc:HGNC:396]	211	505.685	2.97798	0.560829	5.30996	1.09651e-07	1.61598e-05
	ENSDARG00000031616	g6pca.1	glucose-6-phosphatase a, catalytic subunit, tandem duplicate 1 [Source:ZFIN;Acc:ZDB-GENE-031001-4]	ENSG00000131482	G6PC	glucose-6-phosphatase, catalytic subunit [Source:HGNC Symbol;Acc:HGNC:4056]	2538	107.68	-2.91675	0.549073	-5.31214	1.08343e-07	1.61598e-05
	ENSDARG00000053215	me1	malic enzyme 1, NADP(+)-dependent, cytosolic [Source:ZFIN;Acc:ZDB-GENE-061013-438]	ENSG00000065833	ME1	malic enzyme 1, NADP(+)-dependent, cytosolic [Source:HGNC Symbol;Acc:HGNC:6983]	4199	38.4656	4.67838	0.894563	5.22979	1.69705e-07	1.98709e-05
	ENSDARG00000038703	hkdc1	hexokinase domain containing 1 [Source:ZFIN;Acc:ZDB-GENE-030131-9801]	ENSG00000156510	HKDC1	hexokinase domain containing 1 [Source:HGNC Symbol;Acc:HGNC:23302]	80201	29.2871	4.45464	0.906588	4.91364	8.9402e-07	7.79615e-05
	ENSDARG00000007377	odc1	ornithine decarboxylase 1 [Source:ZFIN;Acc:ZDB-GENE-010816-1]	ENSG00000115758	ODC1	ornithine decarboxylase 1 [Source:HGNC Symbol;Acc:HGNC:8109]	4953	23.3913	4.04482	0.846502	4.77827	1.76808e-06	0.000138971
	ENSDARG00000004094	acsbg2	acyl-CoA synthetase bubblegum family member 2 [Source:ZFIN;Acc:ZDB-GENE-030131-7099]	ENSG00000130377	ACSBG2	acyl-CoA synthetase bubblegum family member 2 [Source:HGNC Symbol;Acc:HGNC:24174]	81616	41.1661	3.80449	0.80763	4.71068	2.46889e-06	0.000181977
	ENSDARG00000003854	acsl1b	acyl-CoA synthetase long-chain family member 1b [Source:ZFIN;Acc:ZDB-GENE-040801-88]	ENSG00000151726	ACSL1	acyl-CoA synthetase long-chain family member 1 [Source:HGNC Symbol;Acc:HGNC:3569]	2180	51.4074	3.35457	0.719849	4.6601	3.16058e-06	0.000225838
	ENSDARG00000078512	acaca	acetyl-CoA carboxylase alpha [Source:ZFIN;Acc:ZDB-GENE-060526-74]	ENSG00000278540	ACACA	acetyl-CoA carboxylase alpha [Source:HGNC Symbol;Acc:HGNC:84]	31	349.584	2.15924	0.506269	4.265	1.99901e-05	0.00120863
	ENSDARG00000071076	ldhbb	lactate dehydrogenase Bb [Source:ZFIN;Acc:ZDB-GENE-040718-176]	ENSG00000111716	LDHB	lactate dehydrogenase B [Source:HGNC Symbol;Acc:HGNC:6541]	3945	382.05	-2.05743	0.505181	-4.07266	4.64783e-05	0.00273989
	ENSDARG00000042641	cyp51	cytochrome P450, family 51 [Source:ZFIN;Acc:ZDB-GENE-040625-2]	ENSG00000001630	CYP51A1	cytochrome P450, family 51, subfamily A, polypeptide 1 [Source:HGNC Symbol;Acc:HGNC:2649]	1595	50.895	2.7976	0.72818	3.84191	0.000122082	0.00610616
	ENSDARG00000079946	sqlea	squalene epoxidase a [Source:ZFIN;Acc:ZDB-GENE-071004-98]	ENSG00000104549	SQLE	squalene epoxidase [Source:HGNC Symbol;Acc:HGNC:11279]	6713	21.6362	3.14198	0.821921	3.82272	0.000131985	0.00610616
	ENSDARG00000023176	tdo2b	tryptophan 2,3-dioxygenase b [Source:ZFIN;Acc:ZDB-GENE-030131-6014]	ENSG00000151790	TDO2	tryptophan 2,3-dioxygenase [Source:HGNC Symbol;Acc:HGNC:11708]	6999	31.8356	-2.86627	0.751797	-3.81255	0.000137538	0.00623683
	ENSDARG00000040890	fdps	farnesyl diphosphate synthase (farnesyl pyrophosphate synthetase, dimethylallyltranstransferase, geranyltranstransferase) [Source:ZFIN;Acc:ZDB-GENE-050506-78]	ENSG00000160752	FDPS	farnesyl diphosphate synthase [Source:HGNC Symbol;Acc:HGNC:3631]	2224	20.0374	3.06656	0.832267	3.68459	0.000229071	0.0098209
	ENSDARG00000015343	pgd	phosphogluconate dehydrogenase [Source:ZFIN;Acc:ZDB-GENE-040426-2807]	ENSG00000142657	PGD	phosphogluconate dehydrogenase [Source:HGNC Symbol;Acc:HGNC:8891]	5226	32.3833	2.56697	0.699187	3.67137	0.000241256	0.0100533
	ENSDARG00000006019	tktb	transketolase b [Source:ZFIN;Acc:ZDB-GENE-030909-13]	ENSG00000151005	TKTL2	transketolase-like 2 [Source:HGNC Symbol;Acc:HGNC:25313]	84076	135.785	1.82754	0.507105	3.60387	0.000313509	0.0121189
	ENSDARG00000007127	acat2	acetyl-CoA acetyltransferase 2 [Source:ZFIN;Acc:ZDB-GENE-990714-22]	ENSG00000120437	ACAT2	acetyl-CoA acetyltransferase 2 [Source:HGNC Symbol;Acc:HGNC:94]	39	42.8128	2.46451	0.692579	3.55845	0.000373053	0.0138767
	ENSDARG00000036833	upp2	uridine phosphorylase 2 [Source:ZFIN;Acc:ZDB-GENE-040426-830]	ENSG00000007001	UPP2	uridine phosphorylase 2 [Source:HGNC Symbol;Acc:HGNC:23061]	151531	354.837	-1.83892	0.536946	-3.42477	0.000615321	0.0198757
	ENSDARG00000099079	aclya	ATP citrate lyase a [Source:ZFIN;Acc:ZDB-GENE-031113-1]	ENSG00000131473	ACLY	ATP citrate lyase [Source:HGNC Symbol;Acc:HGNC:115]	47	35.4331	2.37343	0.691702	3.43129	0.000600728	0.0198757
	ENSDARG00000078619	pnp5a	purine nucleoside phosphorylase 5a [Source:ZFIN;Acc:ZDB-GENE-040426-2553]	ENSG00000198805	PNP	purine nucleoside phosphorylase [Source:HGNC Symbol;Acc:HGNC:7892]	4860	469.301	-1.55847	0.459939	-3.38843	0.000702944	0.0218098
	ENSDARG00000016687	acadvl	acyl-CoA dehydrogenase, very long chain [Source:ZFIN;Acc:ZDB-GENE-030131-899]	ENSG00000072778	ACADVL	acyl-CoA dehydrogenase, very long chain [Source:HGNC Symbol;Acc:HGNC:92]	37	38.7124	-2.115	0.656639	-3.22095	0.00127767	0.0345191
	ENSDARG00000055876	msmo1	methylsterol monooxygenase 1 [Source:ZFIN;Acc:ZDB-GENE-040426-2670]	ENSG00000052802	MSMO1	methylsterol monooxygenase 1 [Source:HGNC Symbol;Acc:HGNC:10545]	6307	44.7623	2.24046	0.6961	3.21859	0.00128825	0.0345191
	ENSDARG00000021135	dhrs2	dehydrogenase/reductase (SDR family) member 2 [Source:ZFIN;Acc:ZDB-GENE-040426-1498]	ENSG00000157326	DHRS4	dehydrogenase/reductase (SDR family) member 4 [Source:HGNC Symbol;Acc:HGNC:16985]	317749	33.9558	-2.25053	0.706133	-3.18711	0.001437	0.0376494
	ENSDARG00000069018	cyp7a1a	cytochrome P450, family 7, subfamily A, polypeptide 1a [Source:ZFIN;Acc:ZDB-GENE-040426-1296]	ENSG00000167910	CYP7A1	cytochrome P450, family 7, subfamily A, polypeptide 1 [Source:HGNC Symbol;Acc:HGNC:2651]	1581	27.3244	2.26347	0.717267	3.15568	0.00160124	0.0410405
	ENSDARG00000008192	pank1a	pantothenate kinase 1a [Source:ZFIN;Acc:ZDB-GENE-040426-2846]	ENSG00000152782	PANK1	pantothenate kinase 1 [Source:HGNC Symbol;Acc:HGNC:8598]	53354	60.3054	1.97761	0.637806	3.10064	0.00193103	0.0489609
	ENSDARG00000020239	lpin1	lipin 1 [Source:ZFIN;Acc:ZDB-GENE-080722-2]	ENSG00000134324	LPIN1	lipin 1 [Source:HGNC Symbol;Acc:HGNC:13345]	23175	90.9105	-2.10515	0.688186	-3.05899	0.00222087	0.053437
	ENSDARG00000018478	agxtb	alanine-glyoxylate aminotransferase b [Source:ZFIN;Acc:ZDB-GENE-010302-3]	ENSG00000172482	AGXT	alanine-glyoxylate aminotransferase [Source:HGNC Symbol;Acc:HGNC:341]	189	980.274	-1.3469	0.447079	-3.01267	0.00258961	0.0582064
	ENSDARG00000027529	hmox1a	heme oxygenase 1a [Source:ZFIN;Acc:ZDB-GENE-030131-3102]	ENSG00000100292	HMOX1	heme oxygenase 1 [Source:HGNC Symbol;Acc:HGNC:5013]	3162	19.7497	-2.32936	0.772631	-3.01484	0.00257116	0.0582064
	ENSDARG00000052734	hmgcra	3-hydroxy-3-methylglutaryl-CoA reductase a [Source:ZFIN;Acc:ZDB-GENE-040401-2]	ENSG00000113161	HMGCR	3-hydroxy-3-methylglutaryl-CoA reductase [Source:HGNC Symbol;Acc:HGNC:5006]	3156	91.2987	1.97827	0.665372	2.97318	0.00294736	0.0631807
	ENSDARG00000045568	bcat1	branched chain amino-acid transaminase 1, cytosolic [Source:ZFIN;Acc:ZDB-GENE-030131-9358]	ENSG00000060982	BCAT1	branched chain amino-acid transaminase 1, cytosolic [Source:HGNC Symbol;Acc:HGNC:976]	586	29.2548	1.96113	0.681808	2.87637	0.0040228	0.0803879
	ENSDARG00000038643	alas2	aminolevulinate, delta-, synthase 2 [Source:ZFIN;Acc:ZDB-GENE-001229-1]	ENSG00000158578	ALAS2	5'-aminolevulinate synthase 2 [Source:HGNC Symbol;Acc:HGNC:397]	212	50.0189	-2.17469	0.766237	-2.83814	0.00453773	0.0878316
	ENSDARG00000067741	itpkcb	inositol-trisphosphate 3-kinase Cb [Source:ZFIN;Acc:ZDB-GENE-080225-27]	ENSG00000086544	ITPKC	inositol-trisphosphate 3-kinase C [Source:HGNC Symbol;Acc:HGNC:14897]	80271	22.514	-1.99223	0.725193	-2.74718	0.00601105	0.109031
	ENSDARG00000013522	pck1	phosphoenolpyruvate carboxykinase 1 (soluble) [Source:ZFIN;Acc:ZDB-GENE-030909-11]	ENSG00000124253	PCK1	phosphoenolpyruvate carboxykinase 1 (soluble) [Source:HGNC Symbol;Acc:HGNC:8724]	5105	793.453	-1.20199	0.465878	-2.58006	0.00987819	0.150026
	ENSDARG00000015252	st3gal3b	ST3 beta-galactoside alpha-2,3-sialyltransferase 3b [Source:ZFIN;Acc:ZDB-GENE-050411-13]	ENSG00000126091	ST3GAL3	ST3 beta-galactoside alpha-2,3-sialyltransferase 3 [Source:HGNC Symbol;Acc:HGNC:10866]	6487	34.5481	-1.6999	0.656739	-2.58839	0.00964264	0.150026
	ENSDARG00000103369	taldo1	transaldolase 1 [Source:ZFIN;Acc:ZDB-GENE-030131-3277]	ENSG00000177156	TALDO1	transaldolase 1 [Source:HGNC Symbol;Acc:HGNC:11559]	6888	125.72	1.50617	0.584228	2.57805	0.00993587	0.150026
	ENSDARG00000103791	nme2b.1	NME/NM23 nucleoside diphosphate kinase 2b, tandem duplicate 1 [Source:ZFIN;Acc:ZDB-GENE-000210-32]	ENSG00000243678	NME1-NME2	NME1-NME2 readthrough [Source:HGNC Symbol;Acc:HGNC:33531]	4831	1548.15	-1.13921	0.440337	-2.58713	0.00967799	0.150026
	ENSDARG00000038881	acaa2	acetyl-CoA acyltransferase 2 [Source:ZFIN;Acc:ZDB-GENE-040426-1996]	ENSG00000167315	ACAA2	acetyl-CoA acyltransferase 2 [Source:HGNC Symbol;Acc:HGNC:83]	10449	16.4218	-1.9721	0.793125	-2.48649	0.0129011	0.180004
	ENSDARG00000013856	amy2a	amylase, alpha 2A (pancreatic) [Source:ZFIN;Acc:ZDB-GENE-040426-2393]	ENSG00000240038	AMY2B	amylase, alpha 2B (pancreatic) [Source:HGNC Symbol;Acc:HGNC:478]	280	416.292	-1.52968	0.632373	-2.41895	0.0155654	0.207363
	ENSDARG00000013856	amy2a	amylase, alpha 2A (pancreatic) [Source:ZFIN;Acc:ZDB-GENE-040426-2393]	ENSG00000243480	AMY2A	amylase, alpha 2A (pancreatic) [Source:HGNC Symbol;Acc:HGNC:477]	279	416.292	-1.52968	0.632373	-2.41895	0.0155654	0.207363
	ENSDARG00000013856	amy2a	amylase, alpha 2A (pancreatic) [Source:ZFIN;Acc:ZDB-GENE-040426-2393]	ENSG00000174876	AMY1B	amylase, alpha 1B (salivary) [Source:HGNC Symbol;Acc:HGNC:475]	277	416.292	-1.52968	0.632373	-2.41895	0.0155654	0.207363
	ENSDARG00000060120	glyctk	glycerate kinase [Source:ZFIN;Acc:ZDB-GENE-061013-308]	ENSG00000168237	GLYCTK	glycerate kinase [Source:HGNC Symbol;Acc:HGNC:24247]	132158	19.8725	1.76688	0.748228	2.36142	0.0182051	0.227131
	ENSDARG00000028087	aldh2.2	aldehyde dehydrogenase 2 family (mitochondrial), tandem duplicate 2 [Source:ZFIN;Acc:ZDB-GENE-030326-5]	ENSG00000111275	ALDH2	aldehyde dehydrogenase 2 family (mitochondrial) [Source:HGNC Symbol;Acc:HGNC:404]	217	25.4306	1.684	0.726145	2.3191	0.0203897	0.24783
	ENSDARG00000042658	acad8	acyl-CoA dehydrogenase family, member 8 [Source:ZFIN;Acc:ZDB-GENE-040426-828]	ENSG00000151498	ACAD8	acyl-CoA dehydrogenase family, member 8 [Source:HGNC Symbol;Acc:HGNC:87]	27034	27.4106	1.64057	0.722284	2.27136	0.023125	0.26441
	ENSDARG00000101362	mibp	muscle-specific beta 1 integrin binding protein [Source:ZFIN;Acc:ZDB-GENE-030404-1]	ENSG00000077009	NMRK2	nicotinamide riboside kinase 2 [Source:HGNC Symbol;Acc:HGNC:17871]	27231	19.5734	-1.71588	0.76351	-2.24736	0.0246169	0.272804
	ENSDARG00000071429	tdo2a	tryptophan 2,3-dioxygenase a [Source:ZFIN;Acc:ZDB-GENE-030131-1187]	ENSG00000151790	TDO2	tryptophan 2,3-dioxygenase [Source:HGNC Symbol;Acc:HGNC:11708]	6999	769.876	-1.12653	0.502893	-2.2401	0.0250847	0.2764
	ENSDARG00000013721	g6pca.2	glucose-6-phosphatase a, catalytic subunit, tandem duplicate 2 [Source:ZFIN;Acc:ZDB-GENE-050309-17]	ENSG00000131482	G6PC	glucose-6-phosphatase, catalytic subunit [Source:HGNC Symbol;Acc:HGNC:4056]	2538	448.927	-1.20852	0.547691	-2.20658	0.0273434	0.291278
	ENSDARG00000025375	idh1	isocitrate dehydrogenase 1 (NADP+), soluble [Source:ZFIN;Acc:ZDB-GENE-031006-1]	ENSG00000138413	IDH1	isocitrate dehydrogenase 1 (NADP+), soluble [Source:HGNC Symbol;Acc:HGNC:5382]	3417	150.341	1.17203	0.531851	2.20368	0.0275467	0.291278
	ENSDARG00000068006	gck	glucokinase (hexokinase 4) [Source:ZFIN;Acc:ZDB-GENE-060825-204]	ENSG00000106633	GCK	glucokinase (hexokinase 4) [Source:HGNC Symbol;Acc:HGNC:4195]	2645	540.288	2.20704	1.01638	2.17148	0.0298952	0.303319
	ENSDARG00000103226	dhcr7	7-dehydrocholesterol reductase [Source:ZFIN;Acc:ZDB-GENE-030912-9]	ENSG00000172893	DHCR7	7-dehydrocholesterol reductase [Source:HGNC Symbol;Acc:HGNC:2860]	1717	34.1421	1.61624	0.747286	2.16281	0.0305559	0.303319
	ENSDARG00000003795	IDH2	isocitrate dehydrogenase 2 (NADP+), mitochondrial [Source:HGNC Symbol;Acc:HGNC:5383]	ENSG00000182054	IDH2	isocitrate dehydrogenase 2 (NADP+), mitochondrial [Source:HGNC Symbol;Acc:HGNC:5383]	3418	39.9894	-1.30761	0.631035	-2.07217	0.0382496	0.347746
	ENSDARG00000036239	gatm	glycine amidinotransferase (L-arginine:glycine amidinotransferase) [Source:ZFIN;Acc:ZDB-GENE-021015-1]	ENSG00000171766	GATM	glycine amidinotransferase (L-arginine:glycine amidinotransferase) [Source:HGNC Symbol;Acc:HGNC:4175]	2628	125.154	1.39747	0.674086	2.07313	0.0381601	0.347746
	ENSDARG00000044642	sc5d	sterol-C5-desaturase [Source:ZFIN;Acc:ZDB-GENE-040912-56]	ENSG00000109929	SC5D	sterol-C5-desaturase [Source:HGNC Symbol;Acc:HGNC:10547]	6309	16.1175	1.65133	0.795406	2.07608	0.0378863	0.347746
	ENSDARG00000053500	cbsa	cystathionine-beta-synthase a [Source:ZFIN;Acc:ZDB-GENE-050417-367]	ENSG00000160200	CBS	cystathionine-beta-synthase [Source:HGNC Symbol;Acc:HGNC:1550]	875	147.63	1.0156	0.495634	2.0491	0.0404524	0.35995
	ENSDARG00000053500	cbsa	cystathionine-beta-synthase a [Source:ZFIN;Acc:ZDB-GENE-050417-367]	ENSG00000274276	CBSL	cystathionine-beta-synthase like [Source:HGNC Symbol;Acc:HGNC:51829]	102724560	147.63	1.0156	0.495634	2.0491	0.0404524	0.35995
	ENSDARG00000023820	faxdc2	fatty acid hydroxylase domain containing 2 [Source:ZFIN;Acc:ZDB-GENE-040426-2907]	ENSG00000170271	FAXDC2	fatty acid hydroxylase domain containing 2 [Source:HGNC Symbol;Acc:HGNC:1334]	10826	129.859	-1.06734	0.524077	-2.03661	0.0416895	0.365442
	ENSDARG00000074301	cth	cystathionase (cystathionine gamma-lyase) [Source:ZFIN;Acc:ZDB-GENE-030131-774]	ENSG00000116761	CTH	cystathionine gamma-lyase [Source:HGNC Symbol;Acc:HGNC:2501]	1491	24.384	1.41261	0.71476	1.97634	0.0481162	0.397242
	Pathway ID	Name	Source
	1270158	Metabolism of amino acids and derivatives	BioSystems: REACTOME
	Ensembl_gene_id	Drerio_gene_name	Description	Hsapiens_homolog_ensembl_gene	Symbol	Human_description	Human_entrez_geneid	baseMean	log2FoldChange	lfcSE	stat	pvalue	padj
	ENSDARG00000099776	glula	glutamate-ammonia ligase (glutamine synthase) a [Source:ZFIN;Acc:ZDB-GENE-030131-688]	ENSG00000135821	GLUL	glutamate-ammonia ligase [Source:HGNC Symbol;Acc:HGNC:4341]	2752	213.682	-3.82806	0.581216	-6.58629	4.50941e-11	2.12664e-08
	ENSDARG00000007377	odc1	ornithine decarboxylase 1 [Source:ZFIN;Acc:ZDB-GENE-010816-1]	ENSG00000115758	ODC1	ornithine decarboxylase 1 [Source:HGNC Symbol;Acc:HGNC:8109]	4953	23.3913	4.04482	0.846502	4.77827	1.76808e-06	0.000138971
	ENSDARG00000023176	tdo2b	tryptophan 2,3-dioxygenase b [Source:ZFIN;Acc:ZDB-GENE-030131-6014]	ENSG00000151790	TDO2	tryptophan 2,3-dioxygenase [Source:HGNC Symbol;Acc:HGNC:11708]	6999	31.8356	-2.86627	0.751797	-3.81255	0.000137538	0.00623683
	ENSDARG00000018478	agxtb	alanine-glyoxylate aminotransferase b [Source:ZFIN;Acc:ZDB-GENE-010302-3]	ENSG00000172482	AGXT	alanine-glyoxylate aminotransferase [Source:HGNC Symbol;Acc:HGNC:341]	189	980.274	-1.3469	0.447079	-3.01267	0.00258961	0.0582064
	ENSDARG00000045568	bcat1	branched chain amino-acid transaminase 1, cytosolic [Source:ZFIN;Acc:ZDB-GENE-030131-9358]	ENSG00000060982	BCAT1	branched chain amino-acid transaminase 1, cytosolic [Source:HGNC Symbol;Acc:HGNC:976]	586	29.2548	1.96113	0.681808	2.87637	0.0040228	0.0803879
	ENSDARG00000005643	gcat	glycine C-acetyltransferase [Source:ZFIN;Acc:ZDB-GENE-060518-3]	ENSG00000100116	GCAT	glycine C-acetyltransferase [Source:HGNC Symbol;Acc:HGNC:4188]	23464	53.6445	1.54833	0.601012	2.57621	0.00998898	0.150026
	ENSDARG00000042905	rpl10a	ribosomal protein L10a [Source:ZFIN;Acc:ZDB-GENE-030131-2025]	ENSG00000198755	RPL10A	ribosomal protein L10a [Source:HGNC Symbol;Acc:HGNC:10299]	4736	2563.89	-1.15047	0.448803	-2.56343	0.0103644	0.154571
	ENSDARG00000053365	rpl31	ribosomal protein L31 [Source:ZFIN;Acc:ZDB-GENE-060331-121]	ENSG00000071082	RPL31	ribosomal protein L31 [Source:HGNC Symbol;Acc:HGNC:10334]	6160	621.789	-1.17651	0.466135	-2.52396	0.0116041	0.167868
	ENSDARG00000102317	rpl26	ribosomal protein L26 [Source:ZFIN;Acc:ZDB-GENE-040426-2117]	ENSG00000161970	RPL26	ribosomal protein L26 [Source:HGNC Symbol;Acc:HGNC:10327]	6154	1712.65	-1.16143	0.468042	-2.48147	0.0130843	0.180426
	ENSDARG00000076056	IYD	iodotyrosine deiodinase [Source:HGNC Symbol;Acc:HGNC:21071]	ENSG00000009765	IYD	iodotyrosine deiodinase [Source:HGNC Symbol;Acc:HGNC:21071]	389434	18.7089	-2.06271	0.862763	-2.39083	0.0168106	0.218894
	ENSDARG00000077717	RPL29	ribosomal protein L29 [Source:HGNC Symbol;Acc:HGNC:10331]	ENSG00000162244	RPL29	ribosomal protein L29 [Source:HGNC Symbol;Acc:HGNC:10331]	6159	585.4	-1.15905	0.48474	-2.39107	0.0167994	0.218894
	ENSDARG00000035871	rpl30	ribosomal protein L30 [Source:ZFIN;Acc:ZDB-GENE-030131-8657]	ENSG00000156482	RPL30	ribosomal protein L30 [Source:HGNC Symbol;Acc:HGNC:10333]	6156	1007.02	-1.02667	0.446992	-2.29684	0.0216282	0.256406
	ENSDARG00000070437	rpl22	ribosomal protein L22 [Source:ZFIN;Acc:ZDB-GENE-051113-276]	ENSG00000116251	RPL22	ribosomal protein L22 [Source:HGNC Symbol;Acc:HGNC:10315]	6146	1107.79	-1.02176	0.447588	-2.28281	0.0224414	0.261313
	ENSDARG00000058451	rpl6	ribosomal protein L6 [Source:ZFIN;Acc:ZDB-GENE-030131-8671]	ENSG00000089009	RPL6	ribosomal protein L6 [Source:HGNC Symbol;Acc:HGNC:10362]	6128	1224.91	-1.08323	0.476053	-2.27544	0.0228795	0.263507
	ENSDARG00000042658	acad8	acyl-CoA dehydrogenase family, member 8 [Source:ZFIN;Acc:ZDB-GENE-040426-828]	ENSG00000151498	ACAD8	acyl-CoA dehydrogenase family, member 8 [Source:HGNC Symbol;Acc:HGNC:87]	27034	27.4106	1.64057	0.722284	2.27136	0.023125	0.26441
	ENSDARG00000042112	dio1	deiodinase, iodothyronine, type I [Source:ZFIN;Acc:ZDB-GENE-030328-41]	ENSG00000211452	DIO1	deiodinase, iodothyronine, type I [Source:HGNC Symbol;Acc:HGNC:2883]	1733	323.956	1.2268	0.545824	2.24762	0.0246003	0.272804
	ENSDARG00000071429	tdo2a	tryptophan 2,3-dioxygenase a [Source:ZFIN;Acc:ZDB-GENE-030131-1187]	ENSG00000151790	TDO2	tryptophan 2,3-dioxygenase [Source:HGNC Symbol;Acc:HGNC:11708]	6999	769.876	-1.12653	0.502893	-2.2401	0.0250847	0.2764
	ENSDARG00000030408	rps26l	ribosomal protein S26, like [Source:ZFIN;Acc:ZDB-GENE-040426-1706]	ENSG00000197728	RPS26	ribosomal protein S26 [Source:HGNC Symbol;Acc:HGNC:10414]	101929876	442.335	-1.01926	0.457394	-2.22841	0.0258532	0.282231
	ENSDARG00000007320	rpl7	ribosomal protein L7 [Source:ZFIN;Acc:ZDB-GENE-030131-8654]	ENSG00000147604	RPL7	ribosomal protein L7 [Source:HGNC Symbol;Acc:HGNC:10363]	6129	2261.61	-0.992469	0.453822	-2.18691	0.028749	0.302635
	ENSDARG00000006691	rpl12	ribosomal protein L12 [Source:ZFIN;Acc:ZDB-GENE-030131-5297]	ENSG00000197958	RPL12	ribosomal protein L12 [Source:HGNC Symbol;Acc:HGNC:10302]	6136	1107.72	-1.00366	0.461325	-2.1756	0.0295852	0.303319
	ENSDARG00000103433	rpl14	ribosomal protein L14 [Source:ZFIN;Acc:ZDB-GENE-030131-2085]	ENSG00000188846	RPL14	ribosomal protein L14 [Source:HGNC Symbol;Acc:HGNC:10305]	9045	1183.32	-1.0342	0.474327	-2.18035	0.0292312	0.303319
	ENSDARG00000033861	sepsecs	Sep (O-phosphoserine) tRNA:Sec (selenocysteine) tRNA synthase [Source:ZFIN;Acc:ZDB-GENE-040426-859]	ENSG00000109618	SEPSECS	Sep (O-phosphoserine) tRNA:Sec (selenocysteine) tRNA synthase [Source:HGNC Symbol;Acc:HGNC:30605]	51091	24.5812	-1.50821	0.698803	-2.15827	0.0309065	0.304927
	ENSDARG00000029500	rpl34	ribosomal protein L34 [Source:ZFIN;Acc:ZDB-GENE-040426-1033]	ENSG00000109475	RPL34	ribosomal protein L34 [Source:HGNC Symbol;Acc:HGNC:10340]	6164	228.765	-1.00279	0.472814	-2.12089	0.0339312	0.327909
	ENSDARG00000100588	rpl36	ribosomal protein L36 [Source:ZFIN;Acc:ZDB-GENE-040622-2]	ENSG00000130255	RPL36	ribosomal protein L36 [Source:HGNC Symbol;Acc:HGNC:13631]	25873	813.537	-1.03087	0.488037	-2.11229	0.0346617	0.333602
	ENSDARG00000021864	rplp1	ribosomal protein, large, P1 [Source:ZFIN;Acc:ZDB-GENE-030131-8663]	ENSG00000137818	RPLP1	ribosomal protein, large, P1 [Source:HGNC Symbol;Acc:HGNC:10372]	6176	888.044	-0.971176	0.46429	-2.09174	0.0364615	0.339982
	ENSDARG00000036239	gatm	glycine amidinotransferase (L-arginine:glycine amidinotransferase) [Source:ZFIN;Acc:ZDB-GENE-021015-1]	ENSG00000171766	GATM	glycine amidinotransferase (L-arginine:glycine amidinotransferase) [Source:HGNC Symbol;Acc:HGNC:4175]	2628	125.154	1.39747	0.674086	2.07313	0.0381601	0.347746
	ENSDARG00000036875	rps12	ribosomal protein S12 [Source:ZFIN;Acc:ZDB-GENE-030131-8951]	ENSG00000112306	RPS12	ribosomal protein S12 [Source:HGNC Symbol;Acc:HGNC:10385]	6206	2903.56	-0.897963	0.433555	-2.07116	0.0383435	0.347746
	ENSDARG00000053500	cbsa	cystathionine-beta-synthase a [Source:ZFIN;Acc:ZDB-GENE-050417-367]	ENSG00000160200	CBS	cystathionine-beta-synthase [Source:HGNC Symbol;Acc:HGNC:1550]	875	147.63	1.0156	0.495634	2.0491	0.0404524	0.35995
	ENSDARG00000053500	cbsa	cystathionine-beta-synthase a [Source:ZFIN;Acc:ZDB-GENE-050417-367]	ENSG00000274276	CBSL	cystathionine-beta-synthase like [Source:HGNC Symbol;Acc:HGNC:51829]	102724560	147.63	1.0156	0.495634	2.0491	0.0404524	0.35995
	ENSDARG00000099380	rpl13	ribosomal protein L13 [Source:ZFIN;Acc:ZDB-GENE-031007-1]	ENSG00000167526	RPL13	ribosomal protein L13 [Source:HGNC Symbol;Acc:HGNC:10303]	6137	1055.81	-0.893406	0.439377	-2.03335	0.0420172	0.366631
	ENSDARG00000003599	rpl3	ribosomal protein L3 [Source:ZFIN;Acc:ZDB-GENE-030131-1291]	ENSG00000100316	RPL3	ribosomal protein L3 [Source:HGNC Symbol;Acc:HGNC:10332]	6122	3623.76	-0.948901	0.474256	-2.00082	0.0454118	0.381071
	ENSDARG00000034291	rpl37	ribosomal protein L37 [Source:ZFIN;Acc:ZDB-GENE-040625-39]	ENSG00000145592	RPL37	ribosomal protein L37 [Source:HGNC Symbol;Acc:HGNC:10347]	6167	254.021	-0.981218	0.489565	-2.00427	0.0450415	0.381071
	ENSDARG00000035692	rps3a	ribosomal protein S3A [Source:ZFIN;Acc:ZDB-GENE-030131-9184]	ENSG00000145425	RPS3A	ribosomal protein S3A [Source:HGNC Symbol;Acc:HGNC:10421]	6189	1110.57	-0.88918	0.446333	-1.99219	0.0463504	0.386199
	ENSDARG00000015128	rpl27	ribosomal protein L27 [Source:ZFIN;Acc:ZDB-GENE-030131-4343]	ENSG00000131469	RPL27	ribosomal protein L27 [Source:HGNC Symbol;Acc:HGNC:10328]	6155	519.083	-1.00667	0.509019	-1.97766	0.0479668	0.397242
	ENSDARG00000074301	cth	cystathionase (cystathionine gamma-lyase) [Source:ZFIN;Acc:ZDB-GENE-030131-774]	ENSG00000116761	CTH	cystathionine gamma-lyase [Source:HGNC Symbol;Acc:HGNC:2501]	1491	24.384	1.41261	0.71476	1.97634	0.0481162	0.397242
	Pathway ID	Name	Source
	1270001	Metabolism of lipids and lipoproteins	BioSystems: REACTOME
	Ensembl_gene_id	Drerio_gene_name	Description	Hsapiens_homolog_ensembl_gene	Symbol	Human_description	Human_entrez_geneid	baseMean	log2FoldChange	lfcSE	stat	pvalue	padj
	ENSDARG00000033662	scd	stearoyl-CoA desaturase (delta-9-desaturase) [Source:ZFIN;Acc:ZDB-GENE-031106-3]	ENSG00000145284	SCD5	stearoyl-CoA desaturase 5 [Source:HGNC Symbol;Acc:HGNC:21088]	79966	80.4845	5.04819	0.755247	6.68416	2.32257e-11	1.36916e-08
	ENSDARG00000001975	hsd11b2	hydroxysteroid (11-beta) dehydrogenase 2 [Source:ZFIN;Acc:ZDB-GENE-030131-6030]	ENSG00000176387	HSD11B2	hydroxysteroid (11-beta) dehydrogenase 2 [Source:HGNC Symbol;Acc:HGNC:5209]	3291	43.1109	-5.02212	0.794449	-6.32152	2.59007e-10	1.0179e-07
	ENSDARG00000087657	fasn	fatty acid synthase [Source:ZFIN;Acc:ZDB-GENE-030131-7802]	ENSG00000169710	FASN	fatty acid synthase [Source:HGNC Symbol;Acc:HGNC:3594]	2194	279.183	2.87965	0.516566	5.5746	2.48092e-08	4.87502e-06
	ENSDARG00000019302	mid1ip1b	MID1 interacting protein 1b [Source:ZFIN;Acc:ZDB-GENE-040426-1720]	ENSG00000165175	MID1IP1	MID1 interacting protein 1 [Source:HGNC Symbol;Acc:HGNC:20715]	58526	87.4687	3.06147	0.564306	5.42519	5.78932e-08	1.05009e-05
	ENSDARG00000103025	hmgcs1	3-hydroxy-3-methylglutaryl-CoA synthase 1 (soluble) [Source:ZFIN;Acc:ZDB-GENE-040426-1042]	ENSG00000112972	HMGCS1	3-hydroxy-3-methylglutaryl-CoA synthase 1 (soluble) [Source:HGNC Symbol;Acc:HGNC:5007]	3157	86.6224	3.92919	0.733478	5.35693	8.46479e-08	1.42571e-05
	ENSDARG00000021059	alas1	aminolevulinate, delta-, synthase 1 [Source:ZFIN;Acc:ZDB-GENE-001229-2]	ENSG00000023330	ALAS1	5'-aminolevulinate synthase 1 [Source:HGNC Symbol;Acc:HGNC:396]	211	505.685	2.97798	0.560829	5.30996	1.09651e-07	1.61598e-05
	ENSDARG00000053215	me1	malic enzyme 1, NADP(+)-dependent, cytosolic [Source:ZFIN;Acc:ZDB-GENE-061013-438]	ENSG00000065833	ME1	malic enzyme 1, NADP(+)-dependent, cytosolic [Source:HGNC Symbol;Acc:HGNC:6983]	4199	38.4656	4.67838	0.894563	5.22979	1.69705e-07	1.98709e-05
	ENSDARG00000004094	acsbg2	acyl-CoA synthetase bubblegum family member 2 [Source:ZFIN;Acc:ZDB-GENE-030131-7099]	ENSG00000130377	ACSBG2	acyl-CoA synthetase bubblegum family member 2 [Source:HGNC Symbol;Acc:HGNC:24174]	81616	41.1661	3.80449	0.80763	4.71068	2.46889e-06	0.000181977
	ENSDARG00000012468	aacs	acetoacetyl-CoA synthetase [Source:ZFIN;Acc:ZDB-GENE-040426-903]	ENSG00000081760	AACS	acetoacetyl-CoA synthetase [Source:HGNC Symbol;Acc:HGNC:21298]	65985	18.6247	4.46018	0.946834	4.71063	2.46957e-06	0.000181977
	ENSDARG00000003854	acsl1b	acyl-CoA synthetase long-chain family member 1b [Source:ZFIN;Acc:ZDB-GENE-040801-88]	ENSG00000151726	ACSL1	acyl-CoA synthetase long-chain family member 1 [Source:HGNC Symbol;Acc:HGNC:3569]	2180	51.4074	3.35457	0.719849	4.6601	3.16058e-06	0.000225838
	ENSDARG00000099399	thrsp	thyroid hormone responsive [Source:ZFIN;Acc:ZDB-GENE-081022-19]	ENSG00000151365	THRSP	thyroid hormone responsive [Source:HGNC Symbol;Acc:HGNC:11800]	7069	407.613	2.91852	0.645719	4.5198	6.18989e-06	0.000405438
	ENSDARG00000078512	acaca	acetyl-CoA carboxylase alpha [Source:ZFIN;Acc:ZDB-GENE-060526-74]	ENSG00000278540	ACACA	acetyl-CoA carboxylase alpha [Source:HGNC Symbol;Acc:HGNC:84]	31	349.584	2.15924	0.506269	4.265	1.99901e-05	0.00120863
	ENSDARG00000058285	cpt1b	carnitine palmitoyltransferase 1B (muscle) [Source:ZFIN;Acc:ZDB-GENE-041010-9]	ENSG00000205560	CPT1B	carnitine palmitoyltransferase 1B (muscle) [Source:HGNC Symbol;Acc:HGNC:2329]	1375	17.8887	-3.34625	0.869209	-3.84976	0.000118234	0.00606078
	ENSDARG00000042641	cyp51	cytochrome P450, family 51 [Source:ZFIN;Acc:ZDB-GENE-040625-2]	ENSG00000001630	CYP51A1	cytochrome P450, family 51, subfamily A, polypeptide 1 [Source:HGNC Symbol;Acc:HGNC:2649]	1595	50.895	2.7976	0.72818	3.84191	0.000122082	0.00610616
	ENSDARG00000079946	sqlea	squalene epoxidase a [Source:ZFIN;Acc:ZDB-GENE-071004-98]	ENSG00000104549	SQLE	squalene epoxidase [Source:HGNC Symbol;Acc:HGNC:11279]	6713	21.6362	3.14198	0.821921	3.82272	0.000131985	0.00610616
	ENSDARG00000040890	fdps	farnesyl diphosphate synthase (farnesyl pyrophosphate synthetase, dimethylallyltranstransferase, geranyltranstransferase) [Source:ZFIN;Acc:ZDB-GENE-050506-78]	ENSG00000160752	FDPS	farnesyl diphosphate synthase [Source:HGNC Symbol;Acc:HGNC:3631]	2224	20.0374	3.06656	0.832267	3.68459	0.000229071	0.0098209
	ENSDARG00000007127	acat2	acetyl-CoA acetyltransferase 2 [Source:ZFIN;Acc:ZDB-GENE-990714-22]	ENSG00000120437	ACAT2	acetyl-CoA acetyltransferase 2 [Source:HGNC Symbol;Acc:HGNC:94]	39	42.8128	2.46451	0.692579	3.55845	0.000373053	0.0138767
	ENSDARG00000044365	angptl3	angiopoietin-like 3 [Source:ZFIN;Acc:ZDB-GENE-010817-3]	ENSG00000132855	ANGPTL3	angiopoietin-like 3 [Source:HGNC Symbol;Acc:HGNC:491]	27329	58.1593	2.02995	0.592641	3.42526	0.000614217	0.0198757
	ENSDARG00000099079	aclya	ATP citrate lyase a [Source:ZFIN;Acc:ZDB-GENE-031113-1]	ENSG00000131473	ACLY	ATP citrate lyase [Source:HGNC Symbol;Acc:HGNC:115]	47	35.4331	2.37343	0.691702	3.43129	0.000600728	0.0198757
	ENSDARG00000029476	ldlra	low density lipoprotein receptor a [Source:ZFIN;Acc:ZDB-GENE-031217-1]	ENSG00000130164	LDLR	low density lipoprotein receptor [Source:HGNC Symbol;Acc:HGNC:6547]	3949	72.1298	-2.01988	0.610279	-3.30976	0.000933755	0.0271827
	ENSDARG00000016687	acadvl	acyl-CoA dehydrogenase, very long chain [Source:ZFIN;Acc:ZDB-GENE-030131-899]	ENSG00000072778	ACADVL	acyl-CoA dehydrogenase, very long chain [Source:HGNC Symbol;Acc:HGNC:92]	37	38.7124	-2.115	0.656639	-3.22095	0.00127767	0.0345191
	ENSDARG00000055876	msmo1	methylsterol monooxygenase 1 [Source:ZFIN;Acc:ZDB-GENE-040426-2670]	ENSG00000052802	MSMO1	methylsterol monooxygenase 1 [Source:HGNC Symbol;Acc:HGNC:10545]	6307	44.7623	2.24046	0.6961	3.21859	0.00128825	0.0345191
	ENSDARG00000007697	fabp7a	fatty acid binding protein 7, brain, a [Source:ZFIN;Acc:ZDB-GENE-000627-1]	ENSG00000164434	FABP7	fatty acid binding protein 7, brain [Source:HGNC Symbol;Acc:HGNC:3562]	2173	35.273	2.46378	0.76976	3.20071	0.00137088	0.0363207
	ENSDARG00000069018	cyp7a1a	cytochrome P450, family 7, subfamily A, polypeptide 1a [Source:ZFIN;Acc:ZDB-GENE-040426-1296]	ENSG00000167910	CYP7A1	cytochrome P450, family 7, subfamily A, polypeptide 1 [Source:HGNC Symbol;Acc:HGNC:2651]	1581	27.3244	2.26347	0.717267	3.15568	0.00160124	0.0410405
	ENSDARG00000020239	lpin1	lipin 1 [Source:ZFIN;Acc:ZDB-GENE-080722-2]	ENSG00000134324	LPIN1	lipin 1 [Source:HGNC Symbol;Acc:HGNC:13345]	23175	90.9105	-2.10515	0.688186	-3.05899	0.00222087	0.053437
	ENSDARG00000004979	elovl5	ELOVL fatty acid elongase 5 [Source:ZFIN;Acc:ZDB-GENE-040407-2]	ENSG00000012660	ELOVL5	ELOVL fatty acid elongase 5 [Source:HGNC Symbol;Acc:HGNC:21308]	60481	37.3687	2.02452	0.679395	2.97988	0.0028836	0.0623811
	ENSDARG00000052734	hmgcra	3-hydroxy-3-methylglutaryl-CoA reductase a [Source:ZFIN;Acc:ZDB-GENE-040401-2]	ENSG00000113161	HMGCR	3-hydroxy-3-methylglutaryl-CoA reductase [Source:HGNC Symbol;Acc:HGNC:5006]	3156	91.2987	1.97827	0.665372	2.97318	0.00294736	0.0631807
	ENSDARG00000004402	elovl6	ELOVL fatty acid elongase 6 [Source:ZFIN;Acc:ZDB-GENE-030114-1]	ENSG00000170522	ELOVL6	ELOVL fatty acid elongase 6 [Source:HGNC Symbol;Acc:HGNC:15829]	79071	236.58	2.674	1.011	2.64489	0.00817175	0.138626
	ENSDARG00000059824	soat2	sterol O-acyltransferase 2 [Source:ZFIN;Acc:ZDB-GENE-061013-742]	ENSG00000167780	SOAT2	sterol O-acyltransferase 2 [Source:HGNC Symbol;Acc:HGNC:11178]	8435	19.519	-2.20565	0.839615	-2.62697	0.0086148	0.144069
	ENSDARG00000035859	angptl4	angiopoietin-like 4 [Source:ZFIN;Acc:ZDB-GENE-041111-222]	ENSG00000167772	ANGPTL4	angiopoietin-like 4 [Source:HGNC Symbol;Acc:HGNC:16039]	51129	111.758	-1.85067	0.737035	-2.51097	0.0120399	0.171916
	ENSDARG00000090912	npc2	Niemann-Pick disease, type C2 [Source:ZFIN;Acc:ZDB-GENE-021206-13]	ENSG00000119655	NPC2	Niemann-Pick disease, type C2 [Source:HGNC Symbol;Acc:HGNC:14537]	10577	67.0592	1.46682	0.589247	2.48932	0.0127989	0.179641
	ENSDARG00000038881	acaa2	acetyl-CoA acyltransferase 2 [Source:ZFIN;Acc:ZDB-GENE-040426-1996]	ENSG00000167315	ACAA2	acetyl-CoA acyltransferase 2 [Source:HGNC Symbol;Acc:HGNC:83]	10449	16.4218	-1.9721	0.793125	-2.48649	0.0129011	0.180004
	ENSDARG00000020328	plekha6	pleckstrin homology domain containing, family A member 6 [Source:ZFIN;Acc:ZDB-GENE-140106-14]	ENSG00000143850	PLEKHA6	pleckstrin homology domain containing, family A member 6 [Source:HGNC Symbol;Acc:HGNC:17053]	22874	180.624	-1.1516	0.510177	-2.25725	0.0239922	0.271989
	ENSDARG00000105116	p4hb	prolyl 4-hydroxylase, beta polypeptide [Source:ZFIN;Acc:ZDB-GENE-080610-1]	ENSG00000185624	P4HB	prolyl 4-hydroxylase, beta polypeptide [Source:HGNC Symbol;Acc:HGNC:8548]	5034	709.002	-1.03233	0.466026	-2.21517	0.0267482	0.289322
	ENSDARG00000025375	idh1	isocitrate dehydrogenase 1 (NADP+), soluble [Source:ZFIN;Acc:ZDB-GENE-031006-1]	ENSG00000138413	IDH1	isocitrate dehydrogenase 1 (NADP+), soluble [Source:HGNC Symbol;Acc:HGNC:5382]	3417	150.341	1.17203	0.531851	2.20368	0.0275467	0.291278
	ENSDARG00000103226	dhcr7	7-dehydrocholesterol reductase [Source:ZFIN;Acc:ZDB-GENE-030912-9]	ENSG00000172893	DHCR7	7-dehydrocholesterol reductase [Source:HGNC Symbol;Acc:HGNC:2860]	1717	34.1421	1.61624	0.747286	2.16281	0.0305559	0.303319
	ENSDARG00000040401	slc25a20	solute carrier family 25 (carnitine/acylcarnitine translocase), member 20 [Source:ZFIN;Acc:ZDB-GENE-040426-1869]	ENSG00000178537	SLC25A20	solute carrier family 25 (carnitine/acylcarnitine translocase), member 20 [Source:HGNC Symbol;Acc:HGNC:1421]	788	74.2863	-1.19314	0.560819	-2.1275	0.0333782	0.323892
	ENSDARG00000013542	lpgat1	lysophosphatidylglycerol acyltransferase 1 [Source:ZFIN;Acc:ZDB-GENE-030131-2906]	ENSG00000123684	LPGAT1	lysophosphatidylglycerol acyltransferase 1 [Source:HGNC Symbol;Acc:HGNC:28985]	9926	65.0253	1.21621	0.581066	2.09307	0.0363432	0.339982
	ENSDARG00000044642	sc5d	sterol-C5-desaturase [Source:ZFIN;Acc:ZDB-GENE-040912-56]	ENSG00000109929	SC5D	sterol-C5-desaturase [Source:HGNC Symbol;Acc:HGNC:10547]	6309	16.1175	1.65133	0.795406	2.07608	0.0378863	0.347746
	ENSDARG00000018146	gpx1a	glutathione peroxidase 1a [Source:ZFIN;Acc:ZDB-GENE-030410-1]	ENSG00000176153	GPX2	glutathione peroxidase 2 [Source:HGNC Symbol;Acc:HGNC:4554]	2877	445.882	0.91957	0.453788	2.02643	0.0427208	0.367648
